# Supplementary material for: ﻿Review of the Messorsemirufus complex (Hymenoptera, Formicidae) in Greece
Source: Zookeys. 2023 Nov 28;1185:105–42. doi: 10.3897/zookeys.1185.111484 (PMC10698751; doi:10.3897/zookeys.1185.111484)
Supplement: XML Treatment for Messor atanassovii [file zookeys.1185.111484-treatment1.xml]

<!DOCTYPE tp:taxon-treatment
  PUBLIC "-//TaxonX//DTD Taxonomic Treatment Publishing DTD v0 20100105//EN" "tax-treatment-NSO.dtd">
<tp:taxon-treatment xmlns:tp="http://www.plazi.org/taxpub"><tp:treatment-meta><kwd-group><label>Taxon classification</label><kwd>
                <named-content content-type="kingdom">Animalia</named-content>
              </kwd><kwd>
                <named-content content-type="order">Hymenoptera</named-content>
              </kwd><kwd>
                <named-content content-type="family">Formicidae</named-content>
              </kwd></kwd-group><mixed-citation publication-type="journal"><person-group><name><surname>Salata</surname><given-names>Sebastian</given-names></name><name><surname>Lapeva-Gjonova</surname><given-names>Albena</given-names></name><name><surname>Georgiadis</surname><given-names>Christos</given-names></name><name><surname>Borowiec</surname><given-names>Lech</given-names></name></person-group><article-title>﻿Review of the <italic><tp:taxon-name><tp:taxon-name-part taxon-name-part-type="genus" reg="Messor">Messor</tp:taxon-name-part><tp:taxon-name-part taxon-name-part-type="species" reg="semirufus">semirufus</tp:taxon-name-part></tp:taxon-name></italic> complex (<tp:taxon-name><tp:taxon-name-part taxon-name-part-type="order">Hymenoptera</tp:taxon-name-part></tp:taxon-name>, <tp:taxon-name><tp:taxon-name-part taxon-name-part-type="family">Formicidae</tp:taxon-name-part></tp:taxon-name>) in Greece</article-title><source>Zookeys</source><day>28</day><month>11</month><year>2023</year><volume>1185</volume><fpage>105</fpage><lpage>142</lpage><pub-id pub-id-type="doi">10.3897/zookeys.1185.111484</pub-id></mixed-citation></tp:treatment-meta><tp:nomenclature><label>﻿</label><tp:taxon-name>
              <object-id xmlns:xlink="http://www.w3.org/1999/xlink" content-type="arpha" xlink:type="simple">3DDE2BDE-CF68-5D9D-8D52-10DD327A7B94</object-id>
              <tp:taxon-name-part taxon-name-part-type="genus" reg="Messor">Messor</tp:taxon-name-part>
              <tp:taxon-name-part taxon-name-part-type="species" reg="atanassovii">atanassovii</tp:taxon-name-part>
            </tp:taxon-name><tp:taxon-authority>Atanassov, 1982</tp:taxon-authority><xref ref-type="fig" rid="F1">Figs 1–2</xref><xref ref-type="fig" rid="F2">, 3, 4</xref><xref ref-type="fig" rid="F3">, 5, 6</xref><xref ref-type="fig" rid="F4">, 7–9</xref><xref ref-type="fig" rid="F5">, 10, 11</xref><xref ref-type="fig" rid="F6">, 12, 13</xref><xref ref-type="fig" rid="F7">, 14</xref><tp:nomenclature-citation-list><tp:nomenclature-citation><tp:taxon-name>
                  <tp:taxon-name-part taxon-name-part-type="genus" reg="Messor">Messor</tp:taxon-name-part>
                  <tp:taxon-name-part taxon-name-part-type="species" reg="atanassovii">atanassovii</tp:taxon-name-part>
                </tp:taxon-name><comment>Atanassov, 1982: 209.</comment></tp:nomenclature-citation><tp:nomenclature-citation><tp:taxon-name>
                  <tp:taxon-name-part taxon-name-part-type="genus" reg="Messor">Messor</tp:taxon-name-part>
                  <tp:taxon-name-part taxon-name-part-type="uncertainty-rank">cf.</tp:taxon-name-part>
                  <tp:taxon-name-part taxon-name-part-type="species" reg="ebeninus">ebeninus</tp:taxon-name-part>
                </tp:taxon-name><comment>: <xref ref-type="bibr" rid="B7">Bračko et al. 2018</xref>: 22.</comment></tp:nomenclature-citation><tp:nomenclature-citation><tp:taxon-name>
                  <tp:taxon-name-part taxon-name-part-type="genus" reg="Messor">Messor</tp:taxon-name-part>
                  <tp:taxon-name-part taxon-name-part-type="uncertainty-rank">cf.</tp:taxon-name-part>
                  <tp:taxon-name-part taxon-name-part-type="species" reg="semirufus">semirufus</tp:taxon-name-part>
                </tp:taxon-name><comment>: <xref ref-type="bibr" rid="B7">Bračko et al. 2018</xref>: 23.</comment></tp:nomenclature-citation></tp:nomenclature-citation-list></tp:nomenclature><tp:treatment-sec sec-type="comments" id="SECID0EZBAG"><title>Comments.</title><p>The location of the type material is unknown. AL-G unsuccessfully searched for the type specimens of <italic><tp:taxon-name><tp:taxon-name-part taxon-name-part-type="genus" reg="Messor">Messor</tp:taxon-name-part><tp:taxon-name-part taxon-name-part-type="species" reg="atanassovii">atanassovii</tp:taxon-name-part></tp:taxon-name></italic> in the collection of the Institute of Zoology of the Academy of Sciences in Sofia, which is indicated as the type material depository in the original description. However, during the search, it was revealed that currently the collection of Neno Atanassov is stored at the National Museum of Natural History, Sofia, Bulgaria. The investigation of the material revealed eight worker specimens of <italic><tp:taxon-name><tp:taxon-name-part taxon-name-part-type="genus" reg="Messor">Messor</tp:taxon-name-part></tp:taxon-name></italic> with a label with a registration number “2183”, which corresponds to the number assigned to the part of paratypes mentioned in <xref ref-type="bibr" rid="B2">Atanassov (1982)</xref>. Although the morphological characteristics of the specimens match those mentioned in the species description, there are no collecting, identification, or designation labels attached to any of them. Thus, AL-G organised an expedition to the sites indicated as terra typica of the species at the site near Belozem Village (east of Plovdiv) and collected a nest sample with <italic><tp:taxon-name><tp:taxon-name-part taxon-name-part-type="genus" reg="Messor">Messor</tp:taxon-name-part></tp:taxon-name></italic> specimens bearing all the characters given in the original description of <italic><tp:taxon-name><tp:taxon-name-part taxon-name-part-type="genus" reg="Messor">Messor</tp:taxon-name-part><tp:taxon-name-part taxon-name-part-type="species" reg="atanassovii">atanassovii</tp:taxon-name-part></tp:taxon-name></italic> (topotypes).</p></tp:treatment-sec><tp:treatment-sec sec-type="material" id="SECID0EHDAG"><title>Material examined.</title><p>Bulgaria • 8w. (pin) (<named-content xmlns:xlink="http://www.w3.org/1999/xlink" content-type="dwc:institutional_code" xlink:title="National Museum of Natural History, Sofia, Bulgaria" xlink:href="http://grbio.org/institution/national-museum-natural-history-sofia" xlink:type="simple">NMNH</named-content>); 10w. (pin), 17w. (EtOH); Thracian Plain, Belozem, Kisimovi dupki; <named-content xmlns:xlink="http://www.w3.org/1999/xlink" content-type="dwc:verbatimCoordinates" xlink:type="simple"><named-content content-type="geo-json" specific-use="{&#34;type&#34;:&#34;Point&#34;,&#34;coordinates&#34;:[25.029100,42.190020]}" id="NCID0EVDAG" xlink:type="simple">42.19002, 25.0291</named-content></named-content>; 143 m; 06 May 2022; leg. A. Lapeva-Gjonova. • 6w. (pin), 1 g. (pin); same place; 21 Aug 2022; leg. A. Lapeva-Gjonova. • 8w. (pin), 20w. (EtOH); Thracian Plain, Dalbok izvor; <named-content xmlns:xlink="http://www.w3.org/1999/xlink" content-type="dwc:verbatimCoordinates" xlink:type="simple"><named-content content-type="geo-json" specific-use="{&#34;type&#34;:&#34;Point&#34;,&#34;coordinates&#34;:[25.090800,42.021790]}" id="NCID0E4DAG" xlink:type="simple">42.02179, 25.0908</named-content></named-content>; 214 m; 08 May 2022; leg. A. Lapeva-Gjonova. • 3w. (pin), 15w. (EtOH); Mesta Valley, Petrlik; <named-content xmlns:xlink="http://www.w3.org/1999/xlink" content-type="dwc:verbatimCoordinates" xlink:type="simple"><named-content content-type="geo-json" specific-use="{&#34;type&#34;:&#34;Point&#34;,&#34;coordinates&#34;:[23.864630,41.494920]}" id="NCID0EFEAG" xlink:type="simple">41.49492, 23.86463</named-content></named-content>; 484 m; 22 Jun 2022; leg. D. Gradinarov. • 3w. (pin), 15w. (EtOH); Eastern Rhodopes, Piyavets; <named-content xmlns:xlink="http://www.w3.org/1999/xlink" content-type="dwc:verbatimCoordinates" xlink:type="simple"><named-content content-type="geo-json" specific-use="{&#34;type&#34;:&#34;Point&#34;,&#34;coordinates&#34;:[25.461500,41.487760]}" id="NCID0ENEAG" xlink:type="simple">41.48776, 25.46150</named-content></named-content>; 578 m; 26 Aug 2022; leg. A. Lapeva-Gjonova. • 3w. (pin), 12w. (EtOH); Pirin Mt., Lozenitsa; <named-content xmlns:xlink="http://www.w3.org/1999/xlink" content-type="dwc:verbatimCoordinates" xlink:type="simple"><named-content content-type="geo-json" specific-use="{&#34;type&#34;:&#34;Point&#34;,&#34;coordinates&#34;:[23.352950,41.505450]}" id="NCID0EVEAG" xlink:type="simple">41.50545, 23.35295</named-content></named-content>; 288 m; 20 Nov 2022; leg. A. Lapeva-Gjonova. • 6w. (pin); Struma Valley, Kresna; <named-content xmlns:xlink="http://www.w3.org/1999/xlink" content-type="dwc:verbatimCoordinates" xlink:type="simple"><named-content content-type="geo-json" specific-use="{&#34;type&#34;:&#34;Point&#34;,&#34;coordinates&#34;:[23.155660,41.765340]}" id="NCID0E4EAG" xlink:type="simple">41.76534, 23.15566</named-content></named-content>; 211 m; 06 May 2023; leg. I. Gjonov. GREECE• 4w. (pin); Central Macedonia, Pieria, Nei Pori; <named-content xmlns:xlink="http://www.w3.org/1999/xlink" content-type="dwc:verbatimCoordinates" xlink:type="simple"><named-content content-type="geo-json" specific-use="{&#34;type&#34;:&#34;Point&#34;,&#34;coordinates&#34;:[22.662000,39.974000]}" id="NCID0EFFAG" xlink:type="simple">39.974, 22.662</named-content></named-content>; 1 m; 15 Jun 2013; leg. W. Żyła. • 2w. (pin); Eastern Macedonia and Thraki, Arriana, 2.5 km W of Kampos; <named-content xmlns:xlink="http://www.w3.org/1999/xlink" content-type="dwc:verbatimCoordinates" xlink:type="simple"><named-content content-type="geo-json" specific-use="{&#34;type&#34;:&#34;Point&#34;,&#34;coordinates&#34;:[24.841180,41.187140]}" id="NCID0ENFAG" xlink:type="simple">41.18714, 24.84118</named-content></named-content>; 840 m; 30 Apr 2014; leg. G. Bračko. • 2w. (pin): Eastern Macedonia and Thraki, Xanthi, 1.5 km N of Kirnos; <named-content xmlns:xlink="http://www.w3.org/1999/xlink" content-type="dwc:verbatimCoordinates" xlink:type="simple"><named-content content-type="geo-json" specific-use="{&#34;type&#34;:&#34;Point&#34;,&#34;coordinates&#34;:[24.774650,41.001300]}" id="NCID0EVFAG" xlink:type="simple">41.0013, 24.77465</named-content></named-content>; 20 m; 27 Apr 2014; leg. G. Bračko. • 3w. (pin); Eastern Macedonia and Thraki, Xanthi, Stavroupoli, 2 km NW of Dafonas; <named-content xmlns:xlink="http://www.w3.org/1999/xlink" content-type="dwc:verbatimCoordinates" xlink:type="simple"><named-content content-type="geo-json" specific-use="{&#34;type&#34;:&#34;Point&#34;,&#34;coordinates&#34;:[24.660500,41.227990]}" id="NCID0E4FAG" xlink:type="simple">41.22799, 24.6605</named-content></named-content>; 220 m; 28 Apr 2014; leg. G. Bračko. • 35w. (pin); Epirus, Ammoudia; <named-content xmlns:xlink="http://www.w3.org/1999/xlink" content-type="dwc:verbatimCoordinates" xlink:type="simple"><named-content content-type="geo-json" specific-use="{&#34;type&#34;:&#34;Point&#34;,&#34;coordinates&#34;:[20.481020,39.244600]}" id="NCID0EFGAG" xlink:type="simple">39.2446, 20.48102</named-content></named-content>; 1 m; 07 Sep 2016; leg. L. Borowiec. • 2w. (pin); Ionian Islands, Cephalonia, Skala; <named-content xmlns:xlink="http://www.w3.org/1999/xlink" content-type="dwc:verbatimCoordinates" xlink:type="simple"><named-content content-type="geo-json" specific-use="{&#34;type&#34;:&#34;Point&#34;,&#34;coordinates&#34;:[20.795940,38.078230]}" id="NCID0ENGAG" xlink:type="simple">38.07823, 20.79594</named-content></named-content>; 38 m; 06 Jun 2019; leg. L. Borowiec. • 1g., 22w. (23 pin, 4 EtOH); Ionian Islands, Lefkada, 2.5 km S of Egklouvi; <named-content xmlns:xlink="http://www.w3.org/1999/xlink" content-type="dwc:verbatimCoordinates" xlink:type="simple"><named-content content-type="geo-json" specific-use="{&#34;type&#34;:&#34;Point&#34;,&#34;coordinates&#34;:[20.637110,38.708763]}" id="NCID0EVGAG" xlink:type="simple">38.708763, 20.63711</named-content></named-content>; 1010 m; 02 Sep 2016; leg. L. Borowiec.</p><fig id="F1" position="float" orientation="portrait"><object-id xmlns:xlink="http://www.w3.org/1999/xlink" content-type="doi" xlink:type="simple">10.3897/zookeys.1185.111484.figures1-2</object-id><object-id xmlns:xlink="http://www.w3.org/1999/xlink" content-type="arpha" xlink:type="simple">A10631B9-C800-521E-BF1A-C9BB8D054C65</object-id><label>Figures 1, 2.</label><caption><p>Major worker of <italic><tp:taxon-name><tp:taxon-name-part taxon-name-part-type="genus" reg="Messor">Messor</tp:taxon-name-part><tp:taxon-name-part taxon-name-part-type="species" reg="atanassovii">atanassovii</tp:taxon-name-part></tp:taxon-name></italic> Atanassov, 1982, population from Epirus <bold>1</bold> dorsal <bold>2</bold> lateral. Scale bar: 1 mm.</p></caption><graphic xmlns:xlink="http://www.w3.org/1999/xlink" xlink:href="zookeys-1185-105_article-111484__-g001.jpg" position="float" orientation="portrait" xlink:type="simple" id="oo_943846.jpg"><uri content-type="original_file" xlink:type="simple">https://binary.pensoft.net/fig/943846</uri></graphic></fig></tp:treatment-sec><tp:treatment-sec sec-type="description" id="SECID0EWHAG"><title>Description.</title><p><bold><italic>Measurements</italic>.</bold> Major workers (<italic>n</italic> = 5): <abbrev xmlns:xlink="http://www.w3.org/1999/xlink" xlink:title="head length" id="ABBRID0EDIAG" xlink:type="simple">HL</abbrev>: 1.820–2.133 (mean 1.903); <abbrev xmlns:xlink="http://www.w3.org/1999/xlink" xlink:title="head width" id="ABBRID0EHIAG" xlink:type="simple">HW</abbrev>: 1.860–2.300 (mean 1.980); <abbrev xmlns:xlink="http://www.w3.org/1999/xlink" xlink:title="scape length" id="ABBRID0ELIAG" xlink:type="simple">SL</abbrev>: 1.380–1.560 (mean 1.424); <abbrev xmlns:xlink="http://www.w3.org/1999/xlink" xlink:title="eye length" id="ABBRID0EPIAG" xlink:type="simple">EL</abbrev>: 0.325–0.414 (mean 0.350); <abbrev xmlns:xlink="http://www.w3.org/1999/xlink" xlink:title="mesosoma length" id="ABBRID0ETIAG" xlink:type="simple">WL</abbrev>: 2.317–2.733 (mean 2.395); <abbrev xmlns:xlink="http://www.w3.org/1999/xlink" xlink:title="mesosoma width" id="ABBRID0EXIAG" xlink:type="simple">MW</abbrev>: 1.079–1.341 (mean 1.150); <abbrev xmlns:xlink="http://www.w3.org/1999/xlink" xlink:title="propodeal spine length" id="ABBRID0E2IAG" xlink:type="simple">PSL</abbrev>: 0.238–0.317 (mean 0.278); <abbrev xmlns:xlink="http://www.w3.org/1999/xlink" xlink:title="petiole width" id="ABBRID0E6IAG" xlink:type="simple">PW</abbrev>: 0.381–0.476 (mean 0.409); <abbrev xmlns:xlink="http://www.w3.org/1999/xlink" xlink:title="postpetiole width" id="ABBRID0EDJAG" xlink:type="simple">PPW</abbrev>: 0.489–0.569 (mean 0.544); <abbrev xmlns:xlink="http://www.w3.org/1999/xlink" xlink:title="head length" id="ABBRID0EHJAG" xlink:type="simple">HL</abbrev>/<abbrev xmlns:xlink="http://www.w3.org/1999/xlink" xlink:title="head width" id="ABBRID0ELJAG" xlink:type="simple">HW</abbrev>: 0.927–0.984 (mean 0.962); <abbrev xmlns:xlink="http://www.w3.org/1999/xlink" xlink:title="scape length" id="ABBRID0EPJAG" xlink:type="simple">SL</abbrev>/<abbrev xmlns:xlink="http://www.w3.org/1999/xlink" xlink:title="head width" id="ABBRID0ETJAG" xlink:type="simple">HW</abbrev>: 0.678–0.742 (mean 0.721); <abbrev xmlns:xlink="http://www.w3.org/1999/xlink" xlink:title="mesosoma length" id="ABBRID0EXJAG" xlink:type="simple">WL</abbrev>/<abbrev xmlns:xlink="http://www.w3.org/1999/xlink" xlink:title="mesosoma width" id="ABBRID0E2JAG" xlink:type="simple">MW</abbrev>: 2.038–2.260 (mean 2.132); <abbrev xmlns:xlink="http://www.w3.org/1999/xlink" xlink:title="eye length" id="ABBRID0E6JAG" xlink:type="simple">EL</abbrev>/<abbrev xmlns:xlink="http://www.w3.org/1999/xlink" xlink:title="head length" id="ABBRID0EDKAG" xlink:type="simple">HL</abbrev>: 0.178–0.194 (mean 0.184); <abbrev xmlns:xlink="http://www.w3.org/1999/xlink" xlink:title="propodeal spine length" id="ABBRID0EHKAG" xlink:type="simple">PSL</abbrev>/<abbrev xmlns:xlink="http://www.w3.org/1999/xlink" xlink:title="head width" id="ABBRID0ELKAG" xlink:type="simple">HW</abbrev>: 0.128–0.151 (mean 0.140); <abbrev xmlns:xlink="http://www.w3.org/1999/xlink" xlink:title="postpetiole width" id="ABBRID0EPKAG" xlink:type="simple">PPW</abbrev>/<abbrev xmlns:xlink="http://www.w3.org/1999/xlink" xlink:title="petiole width" id="ABBRID0ETKAG" xlink:type="simple">PW</abbrev>: 1.283–1.384 (mean 1.328).</p><p><bold><italic>Colour</italic>.</bold> Variable. Head mostly black, only gena, mandibles and frontal triangle reddish (Figs <xref ref-type="fig" rid="F1">1</xref>, <xref ref-type="fig" rid="F1">2</xref>, <xref ref-type="fig" rid="F3">5</xref>). In pale specimens, frons brown to black, and rest of head reddish to reddish brown (Figs <xref ref-type="fig" rid="F4">7</xref>, <xref ref-type="fig" rid="F4">8</xref>). Mesosoma in most specimens completely or predominantly red (Figs <xref ref-type="fig" rid="F1">1</xref>–<xref ref-type="fig" rid="F4">8</xref>), in dark specimens mesosoma predominantly brown to black with reddish to brown patches (Fig. <xref ref-type="fig" rid="F4">9</xref>), occasionally whole mesosoma black with indistinct brown patch on mesonotum. Petiole and postpetiole reddish (Fig. <xref ref-type="fig" rid="F3">6</xref>), or only with base reddish and nodes brown to black (Figs <xref ref-type="fig" rid="F2">3</xref>–<xref ref-type="fig" rid="F3">5</xref>). Gaster black, sometimes with reddish or yellowish transparent hind margins. Coxa reddish brown to brownish black, femora and tibiae brown to black with yellowish to reddish knee, basal segments of hind and mid tarsi brown, apical segments of hind and mid tarsi, and whole fore tarsi yellowish to reddish. Antennal scapes mostly dark brown to black with yellowish apex, funicle usually completely brown or dark brown basally and yellowish brown apically (Figs <xref ref-type="fig" rid="F5">10</xref>, <xref ref-type="fig" rid="F5">11</xref>). <bold><italic>Head</italic>.</bold> Subrectangular, 0.93–0.98× as long as wide, sides below eyes subparallel, above eyes subparallel then softly rounded, posterior margin shallowly concave (Fig. <xref ref-type="fig" rid="F5">10</xref>). Anterior clypeal margin straight, without median emargination, with a row of 6–8 long marginal, yellowish setae, the longest as long as length of clypeus. Clypeus without appressed pubescence, laterally with a single erect seta and long erect seta close to the middle of lateral margin of central plate. Clypeus centrally with variable sculpture, from irregular rugosities to mostly smooth, without or with few longitudinal rugae, without median keel, interspaces microreticulate but shiny (Fig. <xref ref-type="fig" rid="F5">10</xref>). Eyes small and broadly oval, 0.5–0.6× as long as the gena. Frontal triangle impressed, with smooth surface and 2–4 short longitudinal striae, shiny. Frontal carinae short, slightly extending beyond frontal lobes. Frons narrow, in the narrowest part ~ 0.28× as wide as head width. Antennal fossa deep, not surrounded by semicircular striae, surface smooth and shiny. Head mostly without background microreticulation or with strongly diffused microreticulation, micropunctate with very small and sparse pits, strongly shiny. Frons mostly or completely lacking longitudinal striae, sometimes few striae laterally, with or without very narrow short shallow median sulcus, gena with short longitudinal striae, area behind rather smooth or with indistinct microreticulation, without striation (Fig. <xref ref-type="fig" rid="F5">10</xref>). The whole head surface covered with short and sparse, but clearly visible white appressed pubescence. Frontal lobes with single long erect seta, and frons behind frontal carinae with single long erect seta and laterally to ocellar cavity with two regular rows of three or four setae, often broken in mature specimens. Vertex with 12–20 long erect setae on almost whole occipital region including occipital corners, often with several short decumbent setae between the large setae, sides of the head and gena without standing setae, occasionally gena with single short semierect seta. Ventral part of the head and inner margin of mandibles with numerous, long erect setae, partly forming a J-shaped psammophore. Antennal scape short, in frontal view almost straight, only apically slightly curved, without preapical constriction, 0.68–0.74× as long as the width of the head; base of scapus moderately extended, outer angle acute, inner angle angulate. Funiculus distinctly longer than scape, pedicel moderately elongated, ~ 2.2× as long as wide at apex, not flattened dorsoventrally, ~ 0.74× as long as segments 2 and 3 combined and 1.5× as long as segment 2 (Fig. <xref ref-type="fig" rid="F5">10</xref>). Surface of the scape with diffused microreticulation, shiny, covered with long and sparse, white, decumbent to subdecumbent hairs. Mandibles rounded, with deep striae, surface shiny with a few long and short yellow setae, cutting edge in large majors without teeth or with serrulate edge. <bold><italic>Mesosoma</italic>.</bold> Moderately long, 2.0–2.3× as long as wide. Promesonotum regularly convex in profile with pronotum not bulging above mesonotal plate (Figs <xref ref-type="fig" rid="F1">2</xref>, <xref ref-type="fig" rid="F2">4</xref>–<xref ref-type="fig" rid="F4">8</xref>), pronotal sides regularly rounded (Fig. <xref ref-type="fig" rid="F5">10</xref>). Propodeum positioned lower than promesonotum, flat to very slightly convex anteriorly then subangulate (Figs <xref ref-type="fig" rid="F1">2</xref>, <xref ref-type="fig" rid="F4">9</xref>) to rounded posteriorly (Fig. <xref ref-type="fig" rid="F4">8</xref>), posterior slope oblique, flat, distinctly concave thus propodeal angle distinct, forming angulate tubercle (Fig. <xref ref-type="fig" rid="F15">30</xref>). Pronotum anteriorly and dorsally with transverse rugae and diffusely microreticulate interspaces but shiny, often anterolateral corners of pronotum with diffused rugae, sides of pronotum in pale forms with fine semicircular striae, often partly diffused, in dark forms with more evident striae, interspaces indistinctly microreticulate but shiny. Elevated dorsal plate of mesonotum mostly without rugae, sometimes anteriorly with short longitudinal rugae and laterally with slightly irregular surface, mesopleura with sharp perpendicular rugae and strong microreticulation. Propodeum dorsally, on dorsal half of sides and on posterior face with sharp transverse rugae, in metapleural area with sharp longitudinal rugae, interspaces with diffused microreticulation, on metapleuron and posterior face of propodeum partly smooth and shiny. Vestiture and setation of mesosoma sparse, pronotum with 8–12 long, yellow erect setae, the longest with length 0.285, sides of the pronotum without suberect setae, mesonotum anteriorly with 8–10 and posteriorly 5–8 long erect setae, metapleuron in posterolateral corners with short subdecumbent setae, propodeum dorsally with one pair of long erect setae and often 1–3 setae laterally, often broken in mature specimens. <bold><italic>Petiole</italic>.</bold> Elongate, with long pedicel and moderately high triangular node, thin, <abbrev xmlns:xlink="http://www.w3.org/1999/xlink" xlink:title="petiole index, length/width of petiole ratio" id="ABBRID0EOOAG" xlink:type="simple">PI</abbrev> 1.3–1.4, pedicel, and base of node with distinct reticulate sculpture, anterior face concave with diffused microreticulation, shiny, sides of node strongly microreticulate with few rugosities. Top of petiole angulate; upper margin and sides with 6–8 erect setae. <bold><italic>Postpetiole</italic>.</bold> Rounded in profile, globular in dorsal view, 1.3–1.4× as wide as the petiole, surface microreticulate, and often with short longitudinal striae, with 6–8 setae on top and 10–12 long erect setae along base. <bold><italic>Gaster</italic>.</bold> Whole surface of first tergite with diffused but clearly visible background microreticulation, surface shiny, but sometimes the microreticulation more distinct especially in the largest majors or the darkest specimens, covered with extremely sparse and short appressed hairs and at base usually with several short erect setae, sometimes posterior half of first gastral tergite with few erect setae, in north-eastern populations (Bulgaria, Greek Thraki) base of gaster is less setose than in populations from Epirus and Ionian Islands, only occasionally whole first tergite without setae; second tergite with several long erect setae. <bold><italic>Legs</italic>.</bold> Moderately elongate, femora distinctly swollen centrally, tibiae moderately widened apically, mid and hind tarsi longer than tibiae. Whole surface of femora diffusely microreticulated, dorsally and laterally covered with moderately sparse and long, decumbent and subdecumbent and ventrally semierect to erect setae. Surface of tibiae covered with sparse and long decumbent to semierect setae.</p><fig id="F2" position="float" orientation="portrait"><object-id xmlns:xlink="http://www.w3.org/1999/xlink" content-type="doi" xlink:type="simple">10.3897/zookeys.1185.111484.figures3-4</object-id><object-id xmlns:xlink="http://www.w3.org/1999/xlink" content-type="arpha" xlink:type="simple">3EBD0519-4105-50D1-8D73-106B15922ED6</object-id><label>Figures 3, 4.</label><caption><p>Minor worker of <italic><tp:taxon-name><tp:taxon-name-part taxon-name-part-type="genus" reg="Messor">Messor</tp:taxon-name-part><tp:taxon-name-part taxon-name-part-type="species" reg="atanassovii">atanassovii</tp:taxon-name-part></tp:taxon-name></italic> Atanassov, 1982, population from Epirus <bold>3</bold> dorsal <bold>4</bold> lateral. Scale bar: 1 mm.</p></caption><graphic xmlns:xlink="http://www.w3.org/1999/xlink" xlink:href="zookeys-1185-105_article-111484__-g002.jpg" position="float" orientation="portrait" xlink:type="simple" id="oo_943847.jpg"><uri content-type="original_file" xlink:type="simple">https://binary.pensoft.net/fig/943847</uri></graphic></fig><fig id="F3" position="float" orientation="portrait"><object-id xmlns:xlink="http://www.w3.org/1999/xlink" content-type="doi" xlink:type="simple">10.3897/zookeys.1185.111484.figures5-6</object-id><object-id xmlns:xlink="http://www.w3.org/1999/xlink" content-type="arpha" xlink:type="simple">96EC1C65-690A-5E33-88A2-95DF44ED9799</object-id><label>Figures 5, 6.</label><caption><p>The palest specimens of <italic><tp:taxon-name><tp:taxon-name-part taxon-name-part-type="genus" reg="Messor">Messor</tp:taxon-name-part><tp:taxon-name-part taxon-name-part-type="species" reg="atanassovii">atanassovii</tp:taxon-name-part></tp:taxon-name></italic> Atanassov, 1982, population from Epirus <bold>5</bold> medium worker <bold>6</bold> minor worker. Scale bar: 1 mm.</p></caption><graphic xmlns:xlink="http://www.w3.org/1999/xlink" xlink:href="zookeys-1185-105_article-111484__-g003.jpg" position="float" orientation="portrait" xlink:type="simple" id="oo_943848.jpg"><uri content-type="original_file" xlink:type="simple">https://binary.pensoft.net/fig/943848</uri></graphic></fig><fig id="F4" position="float" orientation="portrait"><object-id xmlns:xlink="http://www.w3.org/1999/xlink" content-type="doi" xlink:type="simple">10.3897/zookeys.1185.111484.figures7-9</object-id><object-id xmlns:xlink="http://www.w3.org/1999/xlink" content-type="arpha" xlink:type="simple">B38ECD1C-D7C1-5782-9B80-7438613AAA98</object-id><label>Figures 7–9.</label><caption><p>Workers of <italic><tp:taxon-name><tp:taxon-name-part taxon-name-part-type="genus" reg="Messor">Messor</tp:taxon-name-part><tp:taxon-name-part taxon-name-part-type="species" reg="atanassovii">atanassovii</tp:taxon-name-part></tp:taxon-name></italic> Atanassov, 1982 of population from Thraki <bold>7, 8</bold> medium workers <bold>9</bold> major worker. Scale bar: 1 mm.</p></caption><graphic xmlns:xlink="http://www.w3.org/1999/xlink" xlink:href="zookeys-1185-105_article-111484__-g004.jpg" position="float" orientation="portrait" xlink:type="simple" id="oo_943849.jpg"><uri content-type="original_file" xlink:type="simple">https://binary.pensoft.net/fig/943849</uri></graphic></fig><fig id="F5" position="float" orientation="portrait"><object-id xmlns:xlink="http://www.w3.org/1999/xlink" content-type="doi" xlink:type="simple">10.3897/zookeys.1185.111484.figures10-11</object-id><object-id xmlns:xlink="http://www.w3.org/1999/xlink" content-type="arpha" xlink:type="simple">A352B465-D58F-5093-859F-D900A58CE19F</object-id><label>Figures 10, 11.</label><caption><p>Head of <italic><tp:taxon-name><tp:taxon-name-part taxon-name-part-type="genus" reg="Messor">Messor</tp:taxon-name-part><tp:taxon-name-part taxon-name-part-type="species" reg="atanassovii">atanassovii</tp:taxon-name-part></tp:taxon-name></italic> Atanassov, 1982, population from Epirus <bold>10</bold> major worker <bold>11</bold> minor worker. Scale bar: 1 mm.</p></caption><graphic xmlns:xlink="http://www.w3.org/1999/xlink" xlink:href="zookeys-1185-105_article-111484__-g005.jpg" position="float" orientation="portrait" xlink:type="simple" id="oo_943850.jpg"><uri content-type="original_file" xlink:type="simple">https://binary.pensoft.net/fig/943850</uri></graphic></fig><p>Minor workers (<italic>n</italic> = 5): <abbrev xmlns:xlink="http://www.w3.org/1999/xlink" xlink:title="head length" id="ABBRID0EJTAG" xlink:type="simple">HL</abbrev>: 0.997–1.135 (mean 1.067); <abbrev xmlns:xlink="http://www.w3.org/1999/xlink" xlink:title="head width" id="ABBRID0ENTAG" xlink:type="simple">HW</abbrev>: 0.921–1.063 (mean 1.014); <abbrev xmlns:xlink="http://www.w3.org/1999/xlink" xlink:title="scape length" id="ABBRID0ERTAG" xlink:type="simple">SL</abbrev>: 0.849–0.952 (mean 0.894); <abbrev xmlns:xlink="http://www.w3.org/1999/xlink" xlink:title="eye length" id="ABBRID0EVTAG" xlink:type="simple">EL</abbrev>: 0.198–0.238 (mean 0.217); <abbrev xmlns:xlink="http://www.w3.org/1999/xlink" xlink:title="mesosoma length" id="ABBRID0EZTAG" xlink:type="simple">WL</abbrev>: 1.365–1.571 (mean 1.476); <abbrev xmlns:xlink="http://www.w3.org/1999/xlink" xlink:title="mesosoma width" id="ABBRID0E4TAG" xlink:type="simple">MW</abbrev>: 0.611–0.698 (mean 0.668); <abbrev xmlns:xlink="http://www.w3.org/1999/xlink" xlink:title="propodeal spine length" id="ABBRID0EBUAG" xlink:type="simple">PSL</abbrev>: 0.146–0.162 (mean 0.153); <abbrev xmlns:xlink="http://www.w3.org/1999/xlink" xlink:title="petiole width" id="ABBRID0EFUAG" xlink:type="simple">PW</abbrev>: 0.211–0.254 (mean 0.238); <abbrev xmlns:xlink="http://www.w3.org/1999/xlink" xlink:title="postpetiole width" id="ABBRID0EJUAG" xlink:type="simple">PPW</abbrev>: 0.309–0.349 (mean 0.329); <abbrev xmlns:xlink="http://www.w3.org/1999/xlink" xlink:title="head length" id="ABBRID0ENUAG" xlink:type="simple">HL</abbrev>/<abbrev xmlns:xlink="http://www.w3.org/1999/xlink" xlink:title="head width" id="ABBRID0ERUAG" xlink:type="simple">HW</abbrev>: 1.026–1.082 (mean 1.054); <abbrev xmlns:xlink="http://www.w3.org/1999/xlink" xlink:title="scape length" id="ABBRID0EVUAG" xlink:type="simple">SL</abbrev>/<abbrev xmlns:xlink="http://www.w3.org/1999/xlink" xlink:title="head width" id="ABBRID0EZUAG" xlink:type="simple">HW</abbrev>: 0.836–0.922 (mean 0.883); <abbrev xmlns:xlink="http://www.w3.org/1999/xlink" xlink:title="mesosoma length" id="ABBRID0E4UAG" xlink:type="simple">WL</abbrev>/<abbrev xmlns:xlink="http://www.w3.org/1999/xlink" xlink:title="mesosoma width" id="ABBRID0EBVAG" xlink:type="simple">MW</abbrev>: 2.164–2.251 (mean 2.210); <abbrev xmlns:xlink="http://www.w3.org/1999/xlink" xlink:title="eye length" id="ABBRID0EFVAG" xlink:type="simple">EL</abbrev>/<abbrev xmlns:xlink="http://www.w3.org/1999/xlink" xlink:title="head length" id="ABBRID0EJVAG" xlink:type="simple">HL</abbrev>: 0.182–0.215 (mean 0.204); <abbrev xmlns:xlink="http://www.w3.org/1999/xlink" xlink:title="propodeal spine length" id="ABBRID0ENVAG" xlink:type="simple">PSL</abbrev>/<abbrev xmlns:xlink="http://www.w3.org/1999/xlink" xlink:title="head width" id="ABBRID0ERVAG" xlink:type="simple">HW</abbrev>: 0.143–0.158 (mean 0.151); <abbrev xmlns:xlink="http://www.w3.org/1999/xlink" xlink:title="postpetiole width" id="ABBRID0EVVAG" xlink:type="simple">PPW</abbrev>/<abbrev xmlns:xlink="http://www.w3.org/1999/xlink" xlink:title="petiole width" id="ABBRID0EZVAG" xlink:type="simple">PW</abbrev>: 1.299–1.464 (mean 1.383).</p><p><bold><italic>Colour</italic>.</bold> As coloured as major workers, but pale specimens are more frequent than in majors (Figs <xref ref-type="fig" rid="F2">3</xref>, <xref ref-type="fig" rid="F2">4</xref>, <xref ref-type="fig" rid="F3">6</xref>, <xref ref-type="fig" rid="F4">7</xref>). <bold><italic>Head</italic>.</bold> Slightly more elongated and more rounded in frontal view than in major workers, 1.03–1.08× as long as wide, softly converging anterad and posterad, behind eyes more regularly rounded, occipital margin of the head slightly convex (Fig. <xref ref-type="fig" rid="F5">11</xref>). Clypeus as sculptured as in majors, shiny. Frons mostly smooth and shiny, without or with very short striae laterally, gena with shorter rugae than in majors. Background microreticulation of head usually completely reduced thus surface appear strongly smooth and shiny. <bold><italic>Mesosoma</italic>.</bold> Slightly slimmer than in majors, <abbrev xmlns:xlink="http://www.w3.org/1999/xlink" xlink:title="mesosoma length" id="ABBRID0EAXAG" xlink:type="simple">WL</abbrev>/<abbrev xmlns:xlink="http://www.w3.org/1999/xlink" xlink:title="mesosoma width" id="ABBRID0EEXAG" xlink:type="simple">MW</abbrev> ratio ~ 2.2. Pronotal surface mostly without rugae, only with diffused microreticulation. Sculpture of mesonotum and propodeum as in majors. Propodeal angle less marked than in majors (Fig. <xref ref-type="fig" rid="F3">6</xref>). Setation and vestiture of mesosoma as in majors but with lower number of setae, propodeum often without standing setae). <bold><italic>Petiole and postpetiole</italic>.</bold> As in major workers but surface with partly reduced reticulation and striae and with smaller numbers of erect setae. <bold><italic>Gaster</italic>.</bold> Shinier than in majors, with background microreticulation often completely diffused, especially in posterior half of first gastral tergite. Rest of characters as in major workers.</p><p>Gynes (<italic>n</italic> = 2): <abbrev xmlns:xlink="http://www.w3.org/1999/xlink" xlink:title="head length" id="ABBRID0EYXAG" xlink:type="simple">HL</abbrev>: 1.900–1.943 (mean 1.922); <abbrev xmlns:xlink="http://www.w3.org/1999/xlink" xlink:title="head width" id="ABBRID0E3XAG" xlink:type="simple">HW</abbrev>: 1.990–2.120 (mean 2.055); <abbrev xmlns:xlink="http://www.w3.org/1999/xlink" xlink:title="scape length" id="ABBRID0EAYAG" xlink:type="simple">SL</abbrev>: 1.508–1,614 (mean 1.561); <abbrev xmlns:xlink="http://www.w3.org/1999/xlink" xlink:title="eye length" id="ABBRID0EEYAG" xlink:type="simple">EL</abbrev>: 0.508–0.510 (mean 0.509); <abbrev xmlns:xlink="http://www.w3.org/1999/xlink" xlink:title="mesosoma length" id="ABBRID0EIYAG" xlink:type="simple">WL</abbrev>: 3.750–3.796 (mean 3.773); <abbrev xmlns:xlink="http://www.w3.org/1999/xlink" xlink:title="mesosoma width" id="ABBRID0EMYAG" xlink:type="simple">MW</abbrev>: 1.830–1.957 (mean 1.894); <abbrev xmlns:xlink="http://www.w3.org/1999/xlink" xlink:title="propodeal spine length" id="ABBRID0EQYAG" xlink:type="simple">PSL</abbrev>: 0.405–0.410 (mean 0,408); <abbrev xmlns:xlink="http://www.w3.org/1999/xlink" xlink:title="petiole width" id="ABBRID0EUYAG" xlink:type="simple">PW</abbrev>: 0.603–0.642 (mean 0.623); <abbrev xmlns:xlink="http://www.w3.org/1999/xlink" xlink:title="postpetiole width" id="ABBRID0EYYAG" xlink:type="simple">PPW</abbrev>: 0.778–0.835 (mean 0.807); <abbrev xmlns:xlink="http://www.w3.org/1999/xlink" xlink:title="head length" id="ABBRID0E3YAG" xlink:type="simple">HL</abbrev>/<abbrev xmlns:xlink="http://www.w3.org/1999/xlink" xlink:title="head width" id="ABBRID0EAZAG" xlink:type="simple">HW</abbrev>: 0.917–0.955 (mean 0.936); <abbrev xmlns:xlink="http://www.w3.org/1999/xlink" xlink:title="scape length" id="ABBRID0EEZAG" xlink:type="simple">SL</abbrev>/<abbrev xmlns:xlink="http://www.w3.org/1999/xlink" xlink:title="head width" id="ABBRID0EIZAG" xlink:type="simple">HW</abbrev>: 0.758–0.761 (mean 0.760); <abbrev xmlns:xlink="http://www.w3.org/1999/xlink" xlink:title="mesosoma length" id="ABBRID0EMZAG" xlink:type="simple">WL</abbrev>/<abbrev xmlns:xlink="http://www.w3.org/1999/xlink" xlink:title="mesosoma width" id="ABBRID0EQZAG" xlink:type="simple">MW</abbrev>: 1.940–2.049 (mean 1.994); <abbrev xmlns:xlink="http://www.w3.org/1999/xlink" xlink:title="eye length" id="ABBRID0EUZAG" xlink:type="simple">EL</abbrev>/<abbrev xmlns:xlink="http://www.w3.org/1999/xlink" xlink:title="head length" id="ABBRID0EYZAG" xlink:type="simple">HL</abbrev>: 0.262–0.267 (mean 0.265); <abbrev xmlns:xlink="http://www.w3.org/1999/xlink" xlink:title="propodeal spine length" id="ABBRID0E3ZAG" xlink:type="simple">PSL</abbrev>/<abbrev xmlns:xlink="http://www.w3.org/1999/xlink" xlink:title="head width" id="ABBRID0EA1AG" xlink:type="simple">HW</abbrev>: 0.193–0.204 (mean 0.198); <abbrev xmlns:xlink="http://www.w3.org/1999/xlink" xlink:title="postpetiole width" id="ABBRID0EE1AG" xlink:type="simple">PPW</abbrev>/<abbrev xmlns:xlink="http://www.w3.org/1999/xlink" xlink:title="petiole width" id="ABBRID0EI1AG" xlink:type="simple">PW</abbrev>: 1.290–1.301 (mean 1.295).</p><p><bold><italic>Colour</italic>.</bold> Whole body black, including head, petiole and postpetiole, and gaster (gyne from Lefkada) or almost entirely black, except for anterior margin of genae, mandibles, and antennas, which are reddish brown (gyne from Bulgaria). Legs predominantly black except reddish knee and part reddish yellow tarsi (gyne from Lefkada) (Figs <xref ref-type="fig" rid="F6">12</xref>, <xref ref-type="fig" rid="F6">13</xref>) or with black coxa and femur, reddish brown knees, tibiae, and tarsi (gyne from Bulgaria). <bold><italic>Head</italic>.</bold> Subrectangular, ~ 0.94× as long as wide, sides below eyes subparallel, above eyes subparallel then rounded, posterior margin shallowly concave (Fig. <xref ref-type="fig" rid="F7">14</xref>). Anterior clypeal margin convex, without median emargination, with a row of 12 long marginal, six submarginal and four medial yellowish setae, the longest as long as length of clypeus. Clypeus without appressed pubescence. Surface of the clypeus irregular, centrally with longitudinal rugae and with median keel, interspaces microreticulate but shiny (Fig. <xref ref-type="fig" rid="F7">14</xref>). Eyes moderately large, <abbrev xmlns:xlink="http://www.w3.org/1999/xlink" xlink:title="eye length" id="ABBRID0EH2AG" xlink:type="simple">EL</abbrev>/<abbrev xmlns:xlink="http://www.w3.org/1999/xlink" xlink:title="head length" id="ABBRID0EL2AG" xlink:type="simple">HL</abbrev> ratio ~ 0.27 and broadly oval and approximately as long as the gena. Frontal triangle impressed, with smooth surface and several longitudinal striae, shiny. Frontal carinae short, slightly extending beyond frontal lobes. Frons narrow, in the narrowest part 0.25–0.32× as wide as head width. Antennal fossa deep, surrounded by diffused semicircular striae, surface smooth or with diffused microreticulation, shiny. Head mostly smooth and shiny with sparse pits. Frons on almost whole surface with well-marked longitudinal striae and with very narrow, short, shallow median sulcus, gena with short longitudinal striae, area behind eyes with diffused microreticulation, without striation. Surface covered with short and sparse white appressed pubescence. Frontal lobes with single long erect seta, and frons behind frontal carinae up to posterior ocelli with two irregular rows of several long erect setae. Vertex with numerous long erect setae placed in whole occipital area but with the most numerous setae in occipital corners. Ventral part of the head with several, long, partly J-shaped erect setae. Antennal scape short, in frontal view almost straight only apically slightly curved, without preapical constriction, 0.76× as long as the width of the head; base of scapus moderately extended, outer and inner angle angulate. Funiculus distinctly longer than scape, pedicel moderately elongated, 2.2–2.5× as long as wide at apex, not flattened dorsoventrally, 0.69–0.82× as long as segments 2 and 3 combined and 1.2–1.46× as long as segment 2 (Fig. <xref ref-type="fig" rid="F7">14</xref>). Surface of the scape with diffused microreticulation, shiny, covered with long and sparse, white, decumbent to suberect hairs. Mandibles rounded, with deep striae, surface shiny with a few long and short yellow setae, cutting edge with large, sharp teeth (Fig. <xref ref-type="fig" rid="F7">14</xref>). <bold><italic>Mesosoma</italic>.</bold> Stout, approximately twice as long as wide. Pronotum very short and not visible from above. Scutum mostly flat and only anteriorly slightly bulging (Fig. <xref ref-type="fig" rid="F6">13</xref>). Surface of scutum smooth and shiny, without striation or rugae. Scutellum slightly convex, 1.2× as wide as long, surface smooth and shiny (Fig. <xref ref-type="fig" rid="F6">12</xref>). Propodeum on sides with sharp carina forming at propodeal angle sharp elevation but without denticle (Fig. <xref ref-type="fig" rid="F6">13</xref>). Pronotum anteriorly and laterally with transverse rugae and diffusely microreticulate interspaces but shiny, anepisternum and katepisternum with fine transverse rugae, finer anteriorly and sharper posteriorly, in the middle of katepisternum rugae partly diffused, interspaces mostly smooth and shiny. Propodeum dorsally, on dorsal half of sides and on posterior face with sharp transverse rugae, in metapleural area with sharp longitudinal rugae, interspaces with distinct microreticulation. Vestiture and setation of scutum sparse, only in anterior half with very sparse decumbent hairs, rest of surface with erect setae, denser in anterolateral corners and gradually sparser posterad, the longest setae with length 0.3, scutellum with only two setae centrally and several setae laterally, anepisternum with only few subdecumbent setae, katepisternum with less than 20 subdecumbent to semierect setae. <bold><italic>Petiole</italic>.</bold> Elongate, with long pedicel and moderately high triangular node, thin, <abbrev xmlns:xlink="http://www.w3.org/1999/xlink" xlink:title="petiole index, length/width of petiole ratio" id="ABBRID0EL3AG" xlink:type="simple">PI</abbrev> 1.5, pedicel, and base of node with distinct reticulate sculpture, anterior face of node with diffused microreticulation, shiny, sides of node microreticulate and posterior face of node microreticulate, without rugae or striation. Top of petiole sharply angulate, with six erect setae. <bold><italic>Postpetiole</italic></bold>. Rounded in profile, globular in dorsal view, 1.3× as wide as the petiole, whole surface with 26 long erect setae. <bold><italic>Gaster</italic>.</bold> Whole surface of first tergite with fine but clearly visible background microreticulation, surface shiny, covered with sparse and short semierect and erect setae, the longest with length 0.190; second tergite with two rows of erect setae, 1/3 longer than setae on first tergite. <bold><italic>Legs</italic>.</bold> Moderately elongate, femora distinctly swollen centrally, tibiae moderately widened apically, mid and hind tarsi shorter than tibiae. Whole surface of femora diffusely microreticulated, dorsally and laterally covered with moderately sparse and long, decumbent and subdecumbent and ventrally semierect to erect setae. Surface of tibiae covered with sparse and long decumbent to semierect setae, fore femora ventrally with row of 12 long and moderately long setae.</p><fig id="F6" position="float" orientation="portrait"><object-id xmlns:xlink="http://www.w3.org/1999/xlink" content-type="doi" xlink:type="simple">10.3897/zookeys.1185.111484.figures12-13</object-id><object-id xmlns:xlink="http://www.w3.org/1999/xlink" content-type="arpha" xlink:type="simple">701C1FBF-C05F-508D-9385-9FCD78F6DA70</object-id><label>Figures 12, 13.</label><caption><p>Gyne of <italic><tp:taxon-name><tp:taxon-name-part taxon-name-part-type="genus" reg="Messor">Messor</tp:taxon-name-part><tp:taxon-name-part taxon-name-part-type="species" reg="atanassovii">atanassovii</tp:taxon-name-part></tp:taxon-name></italic> Atanassov, 1982, population from Epirus <bold>12</bold> dorsal <bold>13</bold> lateral. Scale bar: 1 mm.</p></caption><graphic xmlns:xlink="http://www.w3.org/1999/xlink" xlink:href="zookeys-1185-105_article-111484__-g006.jpg" position="float" orientation="portrait" xlink:type="simple" id="oo_943851.jpg"><uri content-type="original_file" xlink:type="simple">https://binary.pensoft.net/fig/943851</uri></graphic></fig><fig id="F7" position="float" orientation="portrait"><object-id xmlns:xlink="http://www.w3.org/1999/xlink" content-type="doi" xlink:type="simple">10.3897/zookeys.1185.111484.figure14</object-id><object-id xmlns:xlink="http://www.w3.org/1999/xlink" content-type="arpha" xlink:type="simple">37819272-0807-5249-868A-2E450BB98FC1</object-id><label>Figure 14.</label><caption><p>Head of gyne of <italic><tp:taxon-name><tp:taxon-name-part taxon-name-part-type="genus" reg="Messor">Messor</tp:taxon-name-part><tp:taxon-name-part taxon-name-part-type="species" reg="atanassovii">atanassovii</tp:taxon-name-part></tp:taxon-name></italic> Atanassov, 1982, population from Epirus. Scale bar: 1 mm.</p></caption><graphic xmlns:xlink="http://www.w3.org/1999/xlink" xlink:href="zookeys-1185-105_article-111484__-g007.jpg" position="float" orientation="portrait" xlink:type="simple" id="oo_943852.jpg"><uri content-type="original_file" xlink:type="simple">https://binary.pensoft.net/fig/943852</uri></graphic></fig></tp:treatment-sec><tp:treatment-sec sec-type="Comparative remarks" id="SECID0ET5AG"><title>Comparative remarks.</title><p><italic><tp:taxon-name><tp:taxon-name-part taxon-name-part-type="genus" reg="Messor">Messor</tp:taxon-name-part><tp:taxon-name-part taxon-name-part-type="species" reg="atanassovii">atanassovii</tp:taxon-name-part></tp:taxon-name></italic> with mean <abbrev xmlns:xlink="http://www.w3.org/1999/xlink" xlink:title="head width" id="ABBRID0EE6AG" xlink:type="simple">HW</abbrev> of the largest workers 1.98 (max 2.30) and <abbrev xmlns:xlink="http://www.w3.org/1999/xlink" xlink:title="head length" id="ABBRID0EI6AG" xlink:type="simple">HL</abbrev> 1.90 (max 2.13) belongs to the small members of the <italic><tp:taxon-name><tp:taxon-name-part taxon-name-part-type="genus" reg="Messor">M.</tp:taxon-name-part><tp:taxon-name-part taxon-name-part-type="species" reg="instabilis">instabilis</tp:taxon-name-part></tp:taxon-name></italic> group in the Balkans and is distinctly smaller than members of the <italic><tp:taxon-name><tp:taxon-name-part taxon-name-part-type="genus" reg="Messor">Messor</tp:taxon-name-part><tp:taxon-name-part taxon-name-part-type="species" reg="wasmanni">wasmanni</tp:taxon-name-part></tp:taxon-name></italic> complex with mean <abbrev xmlns:xlink="http://www.w3.org/1999/xlink" xlink:title="head width" id="ABBRID0ECABG" xlink:type="simple">HW</abbrev> of the largest workers &gt; 2.65 (max 2.95) and <abbrev xmlns:xlink="http://www.w3.org/1999/xlink" xlink:title="head length" id="ABBRID0EGABG" xlink:type="simple">HL</abbrev> &gt; 2.46 (max 2.68). It is slightly larger than both new species from Cyclades: <italic><tp:taxon-name><tp:taxon-name-part taxon-name-part-type="genus" reg="Messor">M.</tp:taxon-name-part><tp:taxon-name-part taxon-name-part-type="species" reg="danaes">danaes</tp:taxon-name-part></tp:taxon-name></italic> sp. nov. and <italic><tp:taxon-name><tp:taxon-name-part taxon-name-part-type="genus" reg="Messor">M.</tp:taxon-name-part><tp:taxon-name-part taxon-name-part-type="species" reg="veneris">veneris</tp:taxon-name-part></tp:taxon-name></italic> sp. nov. that have mean <abbrev xmlns:xlink="http://www.w3.org/1999/xlink" xlink:title="head width" id="ABBRID0EABBG" xlink:type="simple">HW</abbrev> 1.78 (max 1.91) and 1.89 (max 2.04) respectively. <italic><tp:taxon-name><tp:taxon-name-part taxon-name-part-type="genus" reg="Messor">M.</tp:taxon-name-part><tp:taxon-name-part taxon-name-part-type="species" reg="danaes">danaes</tp:taxon-name-part></tp:taxon-name></italic> sp. nov. differs also in body always uniformly black while in <italic><tp:taxon-name><tp:taxon-name-part taxon-name-part-type="genus" reg="Messor">M.</tp:taxon-name-part><tp:taxon-name-part taxon-name-part-type="species" reg="atanassovii">atanassovii</tp:taxon-name-part></tp:taxon-name></italic> most specimens have mesosoma mostly or partly red and specimens with body predominantly black represent less than 5% of population. Both <italic><tp:taxon-name><tp:taxon-name-part taxon-name-part-type="genus" reg="Messor">M.</tp:taxon-name-part><tp:taxon-name-part taxon-name-part-type="species" reg="danaes">danaes</tp:taxon-name-part></tp:taxon-name></italic> sp. nov., and <italic><tp:taxon-name><tp:taxon-name-part taxon-name-part-type="genus" reg="Messor">M.</tp:taxon-name-part><tp:taxon-name-part taxon-name-part-type="species" reg="veneris">veneris</tp:taxon-name-part></tp:taxon-name></italic> sp. nov. have small numbers of large setae in occipital part of head, usually 1–6 (up to 8), while <italic><tp:taxon-name><tp:taxon-name-part taxon-name-part-type="genus" reg="Messor">M.</tp:taxon-name-part><tp:taxon-name-part taxon-name-part-type="species" reg="atanassovii">atanassovii</tp:taxon-name-part></tp:taxon-name></italic> has 12–20 setae on occiput. <italic><tp:taxon-name><tp:taxon-name-part taxon-name-part-type="genus" reg="Messor">Messor</tp:taxon-name-part><tp:taxon-name-part taxon-name-part-type="species" reg="kardamenae">kardamenae</tp:taxon-name-part></tp:taxon-name></italic> sp. nov. has the same range of colour variation of mesosoma as <italic><tp:taxon-name><tp:taxon-name-part taxon-name-part-type="genus" reg="Messor">M.</tp:taxon-name-part><tp:taxon-name-part taxon-name-part-type="species" reg="atanassovii">atanassovii</tp:taxon-name-part></tp:taxon-name></italic> (from predominantly red to mostly brown or partly black) but it differs in larger body size with mean ML of the largest workers 2.92 (max 3.25), <abbrev xmlns:xlink="http://www.w3.org/1999/xlink" xlink:title="head width" id="ABBRID0ERDBG" xlink:type="simple">HW</abbrev> 2.63 (max 2.85) and <abbrev xmlns:xlink="http://www.w3.org/1999/xlink" xlink:title="head length" id="ABBRID0EVDBG" xlink:type="simple">HL</abbrev> 2.41 (max 2.55) while in <italic><tp:taxon-name><tp:taxon-name-part taxon-name-part-type="genus" reg="Messor">M.</tp:taxon-name-part><tp:taxon-name-part taxon-name-part-type="species" reg="atanassovii">atanassovii</tp:taxon-name-part></tp:taxon-name></italic> mean ML is 2.40 (max 2.73), <abbrev xmlns:xlink="http://www.w3.org/1999/xlink" xlink:title="head width" id="ABBRID0EEEBG" xlink:type="simple">HW</abbrev> 1.98 (max 2.30) and <abbrev xmlns:xlink="http://www.w3.org/1999/xlink" xlink:title="head length" id="ABBRID0EIEBG" xlink:type="simple">HL</abbrev> 1.90 (max 2.13) respectively. <italic><tp:taxon-name><tp:taxon-name-part taxon-name-part-type="genus" reg="Messor">Messor</tp:taxon-name-part><tp:taxon-name-part taxon-name-part-type="species" reg="atanassovii">atanassovii</tp:taxon-name-part></tp:taxon-name></italic> has relatively longer antennal scapes in major workers with <abbrev xmlns:xlink="http://www.w3.org/1999/xlink" xlink:title="scape length" id="ABBRID0EXEBG" xlink:type="simple">SL</abbrev>/<abbrev xmlns:xlink="http://www.w3.org/1999/xlink" xlink:title="head width" id="ABBRID0E2EBG" xlink:type="simple">HW</abbrev> 0.68–0.74 (mean 0.721) while in <italic><tp:taxon-name><tp:taxon-name-part taxon-name-part-type="genus" reg="Messor">M.</tp:taxon-name-part><tp:taxon-name-part taxon-name-part-type="species" reg="kardamenae">kardamenae</tp:taxon-name-part></tp:taxon-name></italic> sp. nov. <abbrev xmlns:xlink="http://www.w3.org/1999/xlink" xlink:title="scape length" id="ABBRID0EKFBG" xlink:type="simple">SL</abbrev>/<abbrev xmlns:xlink="http://www.w3.org/1999/xlink" xlink:title="head width" id="ABBRID0EOFBG" xlink:type="simple">HW</abbrev> is 0.64–0.68 (mean 0.659) respectively. In <italic><tp:taxon-name><tp:taxon-name-part taxon-name-part-type="genus" reg="Messor">M.</tp:taxon-name-part><tp:taxon-name-part taxon-name-part-type="species" reg="atanassovii">atanassovii</tp:taxon-name-part></tp:taxon-name></italic>, the first gastral tergite usually has very short and sparse erect setae (mostly limited to basal third of the first tergite) but sometimes erect setae are present also in posterior half of its surface while <italic><tp:taxon-name><tp:taxon-name-part taxon-name-part-type="genus" reg="Messor">M.</tp:taxon-name-part><tp:taxon-name-part taxon-name-part-type="species" reg="kardamenae">kardamenae</tp:taxon-name-part></tp:taxon-name></italic> sp. nov. has first gastral tergite always lacking erect setae. <italic><tp:taxon-name><tp:taxon-name-part taxon-name-part-type="genus" reg="Messor">Messor</tp:taxon-name-part><tp:taxon-name-part taxon-name-part-type="species" reg="creticus">creticus</tp:taxon-name-part></tp:taxon-name></italic> appears to be the most similar to <italic><tp:taxon-name><tp:taxon-name-part taxon-name-part-type="genus" reg="Messor">M.</tp:taxon-name-part><tp:taxon-name-part taxon-name-part-type="species" reg="atanassovii">atanassovii</tp:taxon-name-part></tp:taxon-name></italic> but it differs in less numerous erect setae on posterior head, stronger sculpture on propodeum that is entirely covered with thick and sparser rugae, and its dorsum does not bear reduced sculpture or smooth patches. Both species are separated geographically, <italic><tp:taxon-name><tp:taxon-name-part taxon-name-part-type="genus" reg="Messor">M.</tp:taxon-name-part><tp:taxon-name-part taxon-name-part-type="species" reg="atanassovii">atanassovii</tp:taxon-name-part></tp:taxon-name></italic> is northern species noted from Bulgaria and north and western Greek provinces (Epirus, Ionian Islands, Eastern Macedonia, and Thraki and Central Macedonia) while <italic><tp:taxon-name><tp:taxon-name-part taxon-name-part-type="genus" reg="Messor">M.</tp:taxon-name-part><tp:taxon-name-part taxon-name-part-type="species" reg="creticus">creticus</tp:taxon-name-part></tp:taxon-name></italic> is southern species and occurs only in Crete. From other species of <italic><tp:taxon-name><tp:taxon-name-part taxon-name-part-type="genus" reg="Messor">M.</tp:taxon-name-part><tp:taxon-name-part taxon-name-part-type="species" reg="semirufus">semirufus</tp:taxon-name-part></tp:taxon-name></italic> complex known from the eastern part of the Mediterranean basin, only similarly sized and coloured specimens of <italic><tp:taxon-name><tp:taxon-name-part taxon-name-part-type="genus" reg="Messor">M.</tp:taxon-name-part><tp:taxon-name-part taxon-name-part-type="species" reg="intermedius">intermedius</tp:taxon-name-part></tp:taxon-name></italic> appear similar but they differ in occipital part of head without or at most with two erect setae, and the lack of erect setae on the first gastral tergite.</p></tp:treatment-sec><tp:treatment-sec sec-type="notes" id="SECID0EKIBG"><title>Biological notes.</title><p>Recorded from lowland and highland open habitats from sea level to an altitude 1010 m. In Greece, it was noted in mountain pastures, sands near marshes close to the seacoast, on a beach, and in a ruderal area in a tourist resort. At the same time, in Bulgaria, it was frequently collected along dirt roads, sometimes water channels and riverbeds in the area. Nests were observed in sandy areas directly in the ground. Workers built around the nest’s entrance a low mound of sand without plant remains or herb seeds. Contrary to <italic><tp:taxon-name><tp:taxon-name-part taxon-name-part-type="genus" reg="Messor">Messor</tp:taxon-name-part><tp:taxon-name-part taxon-name-part-type="species" reg="wasmanni">wasmanni</tp:taxon-name-part></tp:taxon-name></italic> Krausse occurring in the same areas, workers did not tread paths in the ground and penetrated the vicinity of the nest at a distance of only 2 meters from the entrance to the nest. At temperatures less than 28 °C, workers were also active in the middle of the day.</p></tp:treatment-sec><tp:treatment-sec><!--Section generated to contain objects referenced in tp:taxon-treatment.--><fig id="F15" position="float" orientation="portrait"><object-id xmlns:xlink="http://www.w3.org/1999/xlink" content-type="doi" xlink:type="simple">10.3897/zookeys.1185.111484.figures29-30</object-id><object-id xmlns:xlink="http://www.w3.org/1999/xlink" content-type="arpha" xlink:type="simple">89426085-09A9-55B9-98F5-3C5AC72A81F0</object-id><label>Figures 29, 30.</label><caption><p>Major worker of <italic><tp:taxon-name><tp:taxon-name-part taxon-name-part-type="genus" reg="Messor">Messor</tp:taxon-name-part><tp:taxon-name-part taxon-name-part-type="species" reg="veneris">veneris</tp:taxon-name-part></tp:taxon-name></italic> Salata, Georgiadis &amp; Borowiec, sp. nov., holotype <bold>29</bold> dorsal <bold>30</bold> lateral. Scale bar: 1 mm.</p></caption><graphic xmlns:xlink="http://www.w3.org/1999/xlink" xlink:href="zookeys-1185-105_article-111484__-g015.jpg" position="float" orientation="portrait" xlink:type="simple" id="oo_943860.jpg"><uri content-type="original_file" xlink:type="simple">https://binary.pensoft.net/fig/943860</uri></graphic></fig></tp:treatment-sec><ref-list><ref id="B7"><mixed-citation xmlns:xlink="http://www.w3.org/1999/xlink" xlink:type="simple"><person-group><name name-style="western"><surname>Bračko</surname><given-names>G</given-names></name><name name-style="western"><surname>Kiran</surname><given-names>K</given-names></name><name name-style="western"><surname>Karaman</surname><given-names>C</given-names></name><name name-style="western"><surname>Salata</surname><given-names>S</given-names></name><name name-style="western"><surname>Borowiec</surname><given-names>L</given-names></name></person-group> (<year>2018</year>) Survey of the ants (<tp:taxon-name><tp:taxon-name-part taxon-name-part-type="order">Hymenoptera</tp:taxon-name-part></tp:taxon-name>: <tp:taxon-name><tp:taxon-name-part taxon-name-part-type="family">Formicidae</tp:taxon-name-part></tp:taxon-name>) of the Greek Thrace. Biodiversity Data Journal 4: e7945. <ext-link xlink:href="10.3897/BDJ.4.e7945" ext-link-type="doi" xlink:type="simple">https://doi.org/10.3897/BDJ.4.e7945</ext-link></mixed-citation></ref><ref id="B2"><mixed-citation xmlns:xlink="http://www.w3.org/1999/xlink" xlink:type="simple"><person-group><name name-style="western"><surname>Atanassov</surname><given-names>N</given-names></name></person-group> (<year>1982</year>) <article-title>Neue Ameisen aus den Gattungen <italic><tp:taxon-name><tp:taxon-name-part taxon-name-part-type="genus">Messor</tp:taxon-name-part></tp:taxon-name></italic> und <italic><tp:taxon-name><tp:taxon-name-part taxon-name-part-type="genus">Cataglyphis</tp:taxon-name-part></tp:taxon-name></italic> (<tp:taxon-name><tp:taxon-name-part taxon-name-part-type="order">Hymenoptera</tp:taxon-name-part></tp:taxon-name>, <tp:taxon-name><tp:taxon-name-part taxon-name-part-type="family">Formicidae</tp:taxon-name-part></tp:taxon-name>) für die Fauna Bulgariens.</article-title><source>Waldhygiene</source><volume>14</volume>: <fpage>209</fpage>–<lpage>214</lpage>.</mixed-citation></ref></ref-list></tp:taxon-treatment>
