# Supplementary material for: ﻿Review of the Messorsemirufus complex (Hymenoptera, Formicidae) in Greece
Source: Zookeys. 2023 Nov 28;1185:105–42. doi: 10.3897/zookeys.1185.111484 (PMC10698751; doi:10.3897/zookeys.1185.111484)
Supplement: XML Treatment for Messor kardamenae [file zookeys.1185.111484-treatment3.xml]

<!DOCTYPE tp:taxon-treatment
  PUBLIC "-//TaxonX//DTD Taxonomic Treatment Publishing DTD v0 20100105//EN" "tax-treatment-NSO.dtd">
<tp:taxon-treatment xmlns:tp="http://www.plazi.org/taxpub"><tp:treatment-meta><kwd-group><label>Taxon classification</label><kwd>
                <named-content content-type="kingdom">Animalia</named-content>
              </kwd><kwd>
                <named-content content-type="order">Hymenoptera</named-content>
              </kwd><kwd>
                <named-content content-type="family">Formicidae</named-content>
              </kwd></kwd-group><mixed-citation publication-type="journal"><person-group><name><surname>Salata</surname><given-names>Sebastian</given-names></name><name><surname>Lapeva-Gjonova</surname><given-names>Albena</given-names></name><name><surname>Georgiadis</surname><given-names>Christos</given-names></name><name><surname>Borowiec</surname><given-names>Lech</given-names></name></person-group><article-title>﻿Review of the <italic><tp:taxon-name><tp:taxon-name-part taxon-name-part-type="genus" reg="Messor">Messor</tp:taxon-name-part><tp:taxon-name-part taxon-name-part-type="species" reg="semirufus">semirufus</tp:taxon-name-part></tp:taxon-name></italic> complex (<tp:taxon-name><tp:taxon-name-part taxon-name-part-type="order">Hymenoptera</tp:taxon-name-part></tp:taxon-name>, <tp:taxon-name><tp:taxon-name-part taxon-name-part-type="family">Formicidae</tp:taxon-name-part></tp:taxon-name>) in Greece</article-title><source>Zookeys</source><day>28</day><month>11</month><year>2023</year><volume>1185</volume><fpage>105</fpage><lpage>142</lpage><pub-id pub-id-type="doi">10.3897/zookeys.1185.111484</pub-id></mixed-citation></tp:treatment-meta><tp:nomenclature><label>﻿</label><tp:taxon-name>
              <object-id xmlns:xlink="http://www.w3.org/1999/xlink" content-type="arpha" xlink:type="simple">FCB6665B-CE71-5406-9604-C5FF62E566D5</object-id>
              <tp:taxon-name-part taxon-name-part-type="genus" reg="Messor">Messor</tp:taxon-name-part>
              <tp:taxon-name-part taxon-name-part-type="species" reg="kardamenae">kardamenae</tp:taxon-name-part>
              <object-id xmlns:xlink="http://www.w3.org/1999/xlink" content-type="zoobank" xlink:type="simple">https://zoobank.org/50D8DDBD-B234-4B2E-8134-9EB62E373CE0</object-id>
            </tp:taxon-name><tp:taxon-authority>Salata &amp; Borowiec</tp:taxon-authority><tp:taxon-status xmlns:xlink="http://www.w3.org/1999/xlink" xlink:type="simple">sp. nov.</tp:taxon-status><xref ref-type="fig" rid="F11">Figs 21–22</xref><xref ref-type="fig" rid="F12">, 23, 24</xref><xref ref-type="fig" rid="F13">, 25, 26</xref><xref ref-type="fig" rid="F14">, 27–28</xref><tp:nomenclature-citation-list><tp:nomenclature-citation><tp:taxon-name>
                  <tp:taxon-name-part taxon-name-part-type="genus" reg="Messor">Messor</tp:taxon-name-part>
                  <tp:taxon-name-part taxon-name-part-type="uncertainty-rank">cf.</tp:taxon-name-part>
                  <tp:taxon-name-part taxon-name-part-type="species" reg="semirufus">semirufus</tp:taxon-name-part>
                </tp:taxon-name><comment>: <xref ref-type="bibr" rid="B6">Borowiec et al. 2021</xref>: 21.</comment></tp:nomenclature-citation></tp:nomenclature-citation-list></tp:nomenclature><tp:treatment-sec sec-type="type material" id="SECID0EPDAI"><title>Type material.</title><p><bold><italic>Holotype</italic></bold> major worker (pin): GREECE, Dodecanese, Kos | Kardamena city, 7m | 36.78363 N / 27.14107 E | 9 VII 2015, S. Salata || Collection L. Borowiec | <tp:taxon-name><tp:taxon-name-part taxon-name-part-type="family">Formicidae</tp:taxon-name-part></tp:taxon-name> | LBC-GR01961 (<abbrev xmlns:xlink="http://www.w3.org/1999/xlink" content-type="institution" xlink:title="Museum of Natural History, University of Wrocław, Poland" id="ABBRID0E6DAI" xlink:type="simple">MNHW</abbrev>). <bold><italic>Paratypes</italic></bold>: 6 major, 6 medium, 1 minor workers (pin), the same data as for holotype (<abbrev xmlns:xlink="http://www.w3.org/1999/xlink" content-type="institution" xlink:title="Museum of Natural History, University of Wrocław, Poland" id="ABBRID0EQEAI" xlink:type="simple">MNHW</abbrev>).</p></tp:treatment-sec><tp:treatment-sec sec-type="material" id="SECID0EVEAI"><title>Other material examined.</title><p>Greece • 32w. (EtOH): the same data as holotype (<abbrev xmlns:xlink="http://www.w3.org/1999/xlink" content-type="institution" xlink:title="Museum of Natural History, University of Wrocław, Poland" id="ABBRID0E2EAI" xlink:type="simple">MNHW</abbrev>). • 1w. (pin): Dodecanese, Nisyros, Loutra; <named-content xmlns:xlink="http://www.w3.org/1999/xlink" content-type="dwc:verbatimCoordinates" xlink:type="simple"><named-content content-type="geo-json" specific-use="{&#34;type&#34;:&#34;Point&#34;,&#34;coordinates&#34;:[27.155590,36.611270]}" id="NCID0EDFAI" xlink:type="simple">36.61127, 27.15559</named-content></named-content>; 27 m; 29 Sep 2019; leg. C. Lebas (<abbrev xmlns:xlink="http://www.w3.org/1999/xlink" content-type="institution" xlink:title="Museum of Natural History, University of Wrocław, Poland" id="ABBRID0EIFAI" xlink:type="simple">MNHW</abbrev>). • 2w. (pin); Dodecanese, Nisyros, Castro; <named-content xmlns:xlink="http://www.w3.org/1999/xlink" content-type="dwc:verbatimCoordinates" xlink:type="simple"><named-content content-type="geo-json" specific-use="{&#34;type&#34;:&#34;Point&#34;,&#34;coordinates&#34;:[27.131810,36.604370]}" id="NCID0EQFAI" xlink:type="simple">36.60437, 27.13181</named-content></named-content>; 99 m; 29 Sep 2019; leg. C. Lebas (<abbrev xmlns:xlink="http://www.w3.org/1999/xlink" content-type="institution" xlink:title="Museum of Natural History, University of Wrocław, Poland" id="ABBRID0EVFAI" xlink:type="simple">MNHW</abbrev>). • 2w. (pin); Dodecanese, Nisyros, Stefanos Volcano 2; <named-content xmlns:xlink="http://www.w3.org/1999/xlink" content-type="dwc:verbatimCoordinates" xlink:type="simple"><named-content content-type="geo-json" specific-use="{&#34;type&#34;:&#34;Point&#34;,&#34;coordinates&#34;:[27.155920,36.575610]}" id="NCID0E4FAI" xlink:type="simple">36.57561, 27.15592</named-content></named-content>; 226 m; 30 Sep 2019; leg. C. Lebas (<abbrev xmlns:xlink="http://www.w3.org/1999/xlink" content-type="institution" xlink:title="Museum of Natural History, University of Wrocław, Poland" id="ABBRID0ECGAI" xlink:type="simple">MNHW</abbrev>). • 7w. (4w. pin, 3w. EtOH): Dodecanese, Nisyros, Stefanos Volcano 3; <named-content xmlns:xlink="http://www.w3.org/1999/xlink" content-type="dwc:verbatimCoordinates" xlink:type="simple"><named-content content-type="geo-json" specific-use="{&#34;type&#34;:&#34;Point&#34;,&#34;coordinates&#34;:[27.166980,36.579260]}" id="NCID0EKGAI" xlink:type="simple">36.57926, 27.16698</named-content></named-content>; 113 m; 30 Sep 2019; leg. C. Lebas (<abbrev xmlns:xlink="http://www.w3.org/1999/xlink" content-type="institution" xlink:title="Museum of Natural History, University of Wrocław, Poland" id="ABBRID0EPGAI" xlink:type="simple">MNHW</abbrev>). • 1w. (EtOH); Dodecanese, Nisyros, Pali; <named-content xmlns:xlink="http://www.w3.org/1999/xlink" content-type="dwc:verbatimCoordinates" xlink:type="simple"><named-content content-type="geo-json" specific-use="{&#34;type&#34;:&#34;Point&#34;,&#34;coordinates&#34;:[27.168160,36.619240]}" id="NCID0EXGAI" xlink:type="simple">36.61924, 27.16816</named-content></named-content>; 35 m; 29 Sep 2019; leg. C. Lebas (<abbrev xmlns:xlink="http://www.w3.org/1999/xlink" content-type="institution" xlink:title="Museum of Natural History, University of Wrocław, Poland" id="ABBRID0E3GAI" xlink:type="simple">MNHW</abbrev>). • 8w. (pin); Dodecanese, Rhodes, Kiotari at night; 36.02, 27.57; 12 m; 09 Jul 2008; leg. L. Borowiec (<abbrev xmlns:xlink="http://www.w3.org/1999/xlink" content-type="institution" xlink:title="Museum of Natural History, University of Wrocław, Poland" id="ABBRID0EBHAI" xlink:type="simple">MNHW</abbrev>). • 2w. (pin); Dodecanese, Rhodes, Gennadi-Chochlakas rd.; <named-content xmlns:xlink="http://www.w3.org/1999/xlink" content-type="dwc:verbatimCoordinates" xlink:type="simple"><named-content content-type="geo-json" specific-use="{&#34;type&#34;:&#34;Point&#34;,&#34;coordinates&#34;:[27.866600,35.950000]}" id="NCID0EJHAI" xlink:type="simple">35.95, 27.8666</named-content></named-content>; 36 m; 12 Jul 2008; leg. L. Borowiec (<abbrev xmlns:xlink="http://www.w3.org/1999/xlink" content-type="institution" xlink:title="Museum of Natural History, University of Wrocław, Poland" id="ABBRID0EOHAI" xlink:type="simple">MNHW</abbrev>). • 10w. (pin); Dodecanese, Rhodes, Pefkos env.; <named-content xmlns:xlink="http://www.w3.org/1999/xlink" content-type="dwc:verbatimCoordinates" xlink:type="simple"><named-content content-type="geo-json" specific-use="{&#34;type&#34;:&#34;Point&#34;,&#34;coordinates&#34;:[28.050000,36.060000]}" id="NCID0EWHAI" xlink:type="simple">36.06, 28.05</named-content></named-content>, 50 m; 18 Sep 2011; leg. G. Ruzzante (<abbrev xmlns:xlink="http://www.w3.org/1999/xlink" content-type="institution" xlink:title="Museum of Natural History, University of Wrocław, Poland" id="ABBRID0E2HAI" xlink:type="simple">MNHW</abbrev>). • 2w. (EtOH); Dodecanese, Tilos, Livadia Beach; <named-content xmlns:xlink="http://www.w3.org/1999/xlink" content-type="dwc:verbatimCoordinates" xlink:type="simple"><named-content content-type="geo-json" specific-use="{&#34;type&#34;:&#34;Point&#34;,&#34;coordinates&#34;:[27.388910,36.412300]}" id="NCID0EDIAI" xlink:type="simple">36.4123, 27.38891</named-content></named-content>; 3 m; 26 Sep 2019; leg. C. Lebas (<abbrev xmlns:xlink="http://www.w3.org/1999/xlink" content-type="institution" xlink:title="Museum of Natural History, University of Wrocław, Poland" id="ABBRID0EIIAI" xlink:type="simple">MNHW</abbrev>). • 2w. (EtOH); Dodecanese, Tilos, Mikro Chorio; <named-content xmlns:xlink="http://www.w3.org/1999/xlink" content-type="dwc:verbatimCoordinates" xlink:type="simple"><named-content content-type="geo-json" specific-use="{&#34;type&#34;:&#34;Point&#34;,&#34;coordinates&#34;:[27.370980,36.422430]}" id="NCID0EQIAI" xlink:type="simple">36.42243, 27.37098</named-content></named-content>; 246 m; 24 Sep 2019; leg. C. Lebas (<abbrev xmlns:xlink="http://www.w3.org/1999/xlink" content-type="institution" xlink:title="Museum of Natural History, University of Wrocław, Poland" id="ABBRID0EVIAI" xlink:type="simple">MNHW</abbrev>).</p></tp:treatment-sec><tp:treatment-sec sec-type="description" id="SECID0E1IAI"><title>Description.</title><p><bold><italic>Measurements</italic>.</bold> Major workers (<italic>n</italic> = 5): <abbrev xmlns:xlink="http://www.w3.org/1999/xlink" xlink:title="head length" id="ABBRID0EHJAI" xlink:type="simple">HL</abbrev>: 2.333–2.550 (mean 2.409); <abbrev xmlns:xlink="http://www.w3.org/1999/xlink" xlink:title="head width" id="ABBRID0ELJAI" xlink:type="simple">HW</abbrev>: 2.500–2.850 (mean 2.633); <abbrev xmlns:xlink="http://www.w3.org/1999/xlink" xlink:title="scape length" id="ABBRID0EPJAI" xlink:type="simple">SL</abbrev>: 1.660–1.833 (mean 1.735); <abbrev xmlns:xlink="http://www.w3.org/1999/xlink" xlink:title="eye length" id="ABBRID0ETJAI" xlink:type="simple">EL</abbrev>: 0.444–0.484 (mean 0.459); <abbrev xmlns:xlink="http://www.w3.org/1999/xlink" xlink:title="mesosoma length" id="ABBRID0EXJAI" xlink:type="simple">WL</abbrev>: 2.700–3.250 (mean 2.923); <abbrev xmlns:xlink="http://www.w3.org/1999/xlink" xlink:title="mesosoma width" id="ABBRID0E2JAI" xlink:type="simple">MW</abbrev>: 1.365–1.540 (mean 1.427); <abbrev xmlns:xlink="http://www.w3.org/1999/xlink" xlink:title="propodeal spine length" id="ABBRID0E6JAI" xlink:type="simple">PSL</abbrev>: 0.317–0.428 (mean 0.354); <abbrev xmlns:xlink="http://www.w3.org/1999/xlink" xlink:title="petiole width" id="ABBRID0EDKAI" xlink:type="simple">PW</abbrev>: 0.432–0.619 (mean 0.495); <abbrev xmlns:xlink="http://www.w3.org/1999/xlink" xlink:title="postpetiole width" id="ABBRID0EHKAI" xlink:type="simple">PPW</abbrev>: 0.611–0.833 (mean 0.687); <abbrev xmlns:xlink="http://www.w3.org/1999/xlink" xlink:title="head length" id="ABBRID0ELKAI" xlink:type="simple">HL</abbrev>/<abbrev xmlns:xlink="http://www.w3.org/1999/xlink" xlink:title="head width" id="ABBRID0EPKAI" xlink:type="simple">HW</abbrev>: 0.895–0.933 (mean 0.916); <abbrev xmlns:xlink="http://www.w3.org/1999/xlink" xlink:title="scape length" id="ABBRID0ETKAI" xlink:type="simple">SL</abbrev>/<abbrev xmlns:xlink="http://www.w3.org/1999/xlink" xlink:title="head width" id="ABBRID0EXKAI" xlink:type="simple">HW</abbrev>: 0.643–0.676 (mean 0.659); <abbrev xmlns:xlink="http://www.w3.org/1999/xlink" xlink:title="mesosoma length" id="ABBRID0E2KAI" xlink:type="simple">WL</abbrev>/<abbrev xmlns:xlink="http://www.w3.org/1999/xlink" xlink:title="mesosoma width" id="ABBRID0E6KAI" xlink:type="simple">MW</abbrev>: 1.978–2.110 (mean 2.048); <abbrev xmlns:xlink="http://www.w3.org/1999/xlink" xlink:title="eye length" id="ABBRID0EDLAI" xlink:type="simple">EL</abbrev>/<abbrev xmlns:xlink="http://www.w3.org/1999/xlink" xlink:title="head length" id="ABBRID0EHLAI" xlink:type="simple">HL</abbrev>: 0.188–0.194 (mean 0.190); <abbrev xmlns:xlink="http://www.w3.org/1999/xlink" xlink:title="propodeal spine length" id="ABBRID0ELLAI" xlink:type="simple">PSL</abbrev>/<abbrev xmlns:xlink="http://www.w3.org/1999/xlink" xlink:title="head width" id="ABBRID0EPLAI" xlink:type="simple">HW</abbrev>: 0.124–0.150 (mean 0.134); <abbrev xmlns:xlink="http://www.w3.org/1999/xlink" xlink:title="postpetiole width" id="ABBRID0ETLAI" xlink:type="simple">PPW</abbrev>/<abbrev xmlns:xlink="http://www.w3.org/1999/xlink" xlink:title="petiole width" id="ABBRID0EXLAI" xlink:type="simple">PW</abbrev>: 1.343–1.435 (mean 1.390).</p><p><bold><italic>Colour</italic>.</bold> Variable, head usually completely black, only mandibles reddish to reddish brown and frontal triangle reddish, often anterior margin of gena also reddish, occasionally in medium size majors workers vertex with reddish discoloration. Mesosoma from predominantly red to predominantly brown to black with reddish patches. In the darkest populations sides of mesosoma mostly brownish black with reddish discolorations on sides of pronotum and upper parts of mesonotum and propodeum but with reddish to reddish-brown dorsum (Figs <xref ref-type="fig" rid="F11">21</xref> [holotype], 22 [paratype from the same nest]). In pale populations mesosoma completely reddish with indistinct obscure discolorations on mesonotum (Fig. <xref ref-type="fig" rid="F13">25</xref>, population from Rhodes). Petiole and postpetiole reddish, reddish brown, brown, or black. Gaster in mature specimens black, only tergites with reddish or yellowish transparent hind margins, in premature specimens at base sometimes with reddish discoloration. Legs in dark specimens predominantly brown, sometimes coxa black with yellowish apices, trochanters brown with yellowish apical margin, femora brown with yellowish knee, tibiae brown, tarsi brown dorsally and yellowish ventrally (Figs <xref ref-type="fig" rid="F11">21</xref>, <xref ref-type="fig" rid="F11">22</xref>). In pale specimens coxa, trochanters, femora and tibiae reddish brown with yellow apices and tarsi yellow (Figs <xref ref-type="fig" rid="F13">25</xref>, <xref ref-type="fig" rid="F13">26</xref>). Antennal scapes mostly dark brown to black with yellowish brown apex, funicle usually completely brown or dark brown basally and yellowish brown apically (Figs <xref ref-type="fig" rid="F14">27</xref>, <xref ref-type="fig" rid="F14">28</xref>). <bold><italic>Head</italic>.</bold> Subrectangular, 0.90–0.93× as long as wide, sides below eyes softly converging anterad, above eyes subparallel then softly rounded, posterior margin deeply concave (Fig. <xref ref-type="fig" rid="F11">22</xref>). Anterior clypeal margin straight, without median emargination, with a row of ten long marginal, yellowish setae, the longest as long as length of clypeus. Clypeus without appressed pubescence, laterally with two pairs of long and one or two short erect seta and long erect seta close to the middle of lateral margin of central plate. Surface of the clypeus on sides irregular, in centre mostly regular, only on sides with short longitudinal one or two striae, clypeal alae with few irregular rugae, no median keel, interspaces diffusely microreticulate, shiny (Fig. <xref ref-type="fig" rid="F14">27</xref>). Eyes small and broadly oval, 0.6–0.7× as long as the gena. Frontal triangle impressed, with 4 striae converging anteriorly, surface smooth and shiny. Frontal carinae short, slightly extending beyond frontal lobes. Frons narrow, in the narrowest part ~ 0.26× as wide as head width. Antennal fossa deep, surrounded by fine, sometimes partly diffused, semicircular striae, surface smooth or with diffused microreticulation, shiny. Head mostly with diffused and invisible background microreticulation but with numerous pits, small and sparse on sides of head, moderately coarse and partly elongate above frontal striation, surface shiny. Frons in the middle with clearly marked longitudinal striae and with very narrow, short, and shallow median sulcus, but without ocellar cavity behind the median sulcus, gena with short longitudinal striae, area behind eyes only with pits, without striation. Surface covered with short and sparse, clearly visible white appressed pubescence. Frontal lobes with single long erect seta, and frons behind frontal striae with a pair of long erect setae and on vertex with two irregular rows of three or four long setae and often with additional 2–4 short setae, often broken in mature specimens. Occipital area with 7–12 erect setae 0.5× as long, grouped mostly in occipital corners, sides of head and gena without standing setae. Ventral part of the head and inner margin of mandibles with numerous, long erect setae, partly forming a J-shaped psammophore. Antennal scape short, in frontal view almost straight only apically slightly curved, without preapical constriction, 0.64–0.68× as long as the width of the head; base of scapus moderately extended, both outer and inner angle angulate. Funiculus distinctly longer than scape, pedicel moderately elongated, ~ 2.5× as long as wide at apex, not flattened dorsoventrally, ~ 0.72× as long as segments 2 and 3 combined and 1.4× as long as segment 2 (Fig. <xref ref-type="fig" rid="F14">27</xref>). Surface of the scape shiny with diffused microreticulation, covered with moderately long and sparse, white, decumbent to subdecumbent hairs. Mandibles rounded, with deep striae, surface shiny with a few long and short yellow setae, cutting edge in large majors without teeth or with serrulate edge. <bold><italic>Mesosoma</italic>.</bold> Moderately long, 2.0–2.1× as long as wide. Promesonotum regularly convex in profile with pronotum not or very slightly bulging above mesonotal plate (Figs <xref ref-type="fig" rid="F11">22</xref>, <xref ref-type="fig" rid="F13">25</xref>, <xref ref-type="fig" rid="F13">26</xref>), pronotal sides regularly rounded (Fig. <xref ref-type="fig" rid="F11">21</xref>). Propodeum positioned lower than promesonotum, flat to very slightly convex anteriorly then angulate posteriorly, posterior slope from obliquely flat to slightly concave thus propodeal angle distinct, forming angulate to obtuse tubercle (Figs <xref ref-type="fig" rid="F11">22</xref>, <xref ref-type="fig" rid="F13">25</xref>, <xref ref-type="fig" rid="F13">26</xref>). Pronotum anteriorly with transverse rugae and diffusely microreticulate interspaces but shiny, dorsum mostly irregular or with remnants of rugae, sides with sharp semicircular striae, and distinctly microreticulate interspaces but shiny, but in some populations lateral rugae diffused. Elevated dorsal plate of mesonotum mostly without rugae, or posteriorly with short longitudinal rugae, interspaces with diffused microreticulation, shiny, mesopleura with sharp perpendicular rugae and strong microreticulation. Propodeum dorsally, on dorsal half of sides and on posterior face with sharp transverse rugae, in metapleural area with sharp longitudinal rugae, interspaces anteriorly with diffused microreticulation, on metapleuron and posterior face of propodeum smooth and shiny. In specimens with predominantly red mesosoma rugae on propodeum less sharp than in dark specimens. Vestiture and setation of mesosoma sparse, pronotum with 6–8 long, yellow erect setae, the longest with length 0.290, sides of the pronotum without suberect setae, mesonotum anteriorly with 10–12 and posteriorly 4–6 long erect setae, usually also with a pair of long setae close to margin of propodeum, metapleuron in posterolateral corners with short subdecumbent setae, propodeum with two or three pairs of long erect setae often broken in mature specimens. <bold><italic>Petiole</italic>.</bold> Elongate, with long pedicel and moderately high triangular node, thin, <abbrev xmlns:xlink="http://www.w3.org/1999/xlink" xlink:title="petiole index, length/width of petiole ratio" id="ABBRID0EWOAI" xlink:type="simple">PI</abbrev> ~ 1.5, anterior slope flat or only slightly concave, pedicel, and base of node with distinct reticulate sculpture, anterior face of node with diffused microreticulation, sides of node microreticulate and with two or three longitudinal rugae, posterior face of node microreticulate, without striation. Top of petiole angular, upper margin and sides with two or three erect setae on each side. <bold><italic>Postpetiole</italic>.</bold> Rounded in profile, globular in dorsal view, 1.3–1.4× as wide as the petiole, surface microreticulate and posterolaterally with few fain transverse striae, whole surface with 6–8 long erect setae. <bold><italic>Gaster</italic>.</bold> Whole surface of first tergite with extremely short and sparse appressed hairs and strongly diffused background microreticulation, in anterior third appearing more micropunctate than microreticulate, in posterior 2/3 length hardly visible or also reduced only to micropunctate, completely without erect setae except row of posterior submarginal setae; second tergite with two rows of long erect setae. <bold><italic>Legs</italic>.</bold> Moderately elongate, femora distinctly swollen centrally, tibiae moderately widened apically, mid and hind tarsi longer than tibiae. Whole surface of femora diffusely microreticulated, dorsally and laterally covered with moderately sparse and long, decumbent and subdecumbent and ventrally semierect to erect setae. Surface of tibiae covered with sparse and long decumbent to semierect setae.</p><fig id="F11" position="float" orientation="portrait"><object-id xmlns:xlink="http://www.w3.org/1999/xlink" content-type="doi" xlink:type="simple">10.3897/zookeys.1185.111484.figures21-22</object-id><object-id xmlns:xlink="http://www.w3.org/1999/xlink" content-type="arpha" xlink:type="simple">9FEFD621-C9DB-5AE0-9728-230E31DE6603</object-id><label>Figures 21, 22.</label><caption><p>Major worker of <italic><tp:taxon-name><tp:taxon-name-part taxon-name-part-type="genus" reg="Messor">Messor</tp:taxon-name-part><tp:taxon-name-part taxon-name-part-type="species" reg="kardamenae">kardamenae</tp:taxon-name-part></tp:taxon-name></italic> Salata &amp; Borowiec, sp. nov., holotype from Kos <bold>21</bold> dorsal <bold>22</bold> lateral. Scale bar: 1 mm.</p></caption><graphic xmlns:xlink="http://www.w3.org/1999/xlink" xlink:href="zookeys-1185-105_article-111484__-g011.jpg" position="float" orientation="portrait" xlink:type="simple" id="oo_943856.jpg"><uri content-type="original_file" xlink:type="simple">https://binary.pensoft.net/fig/943856</uri></graphic></fig><fig id="F12" position="float" orientation="portrait"><object-id xmlns:xlink="http://www.w3.org/1999/xlink" content-type="doi" xlink:type="simple">10.3897/zookeys.1185.111484.figures23-24</object-id><object-id xmlns:xlink="http://www.w3.org/1999/xlink" content-type="arpha" xlink:type="simple">00427166-D2EC-519A-9D7A-F6769489E620</object-id><label>Figures 23, 24.</label><caption><p>Minor worker of <italic><tp:taxon-name><tp:taxon-name-part taxon-name-part-type="genus" reg="Messor">Messor</tp:taxon-name-part><tp:taxon-name-part taxon-name-part-type="species" reg="kardamenae">kardamenae</tp:taxon-name-part></tp:taxon-name></italic> Salata &amp; Borowiec, sp. nov., population from Kos <bold>23</bold> dorsal <bold>24</bold> lateral. Scale bar: 1 mm.</p></caption><graphic xmlns:xlink="http://www.w3.org/1999/xlink" xlink:href="zookeys-1185-105_article-111484__-g012.jpg" position="float" orientation="portrait" xlink:type="simple" id="oo_943857.jpg"><uri content-type="original_file" xlink:type="simple">https://binary.pensoft.net/fig/943857</uri></graphic></fig><fig id="F13" position="float" orientation="portrait"><object-id xmlns:xlink="http://www.w3.org/1999/xlink" content-type="doi" xlink:type="simple">10.3897/zookeys.1185.111484.figures25-26</object-id><object-id xmlns:xlink="http://www.w3.org/1999/xlink" content-type="arpha" xlink:type="simple">0EE6C380-1918-571D-852C-8B694CFBD41C</object-id><label>Figures 25, 26.</label><caption><p>Worker of <italic><tp:taxon-name><tp:taxon-name-part taxon-name-part-type="genus" reg="Messor">Messor</tp:taxon-name-part><tp:taxon-name-part taxon-name-part-type="species" reg="kardamenae">kardamenae</tp:taxon-name-part></tp:taxon-name></italic> Salata &amp; Borowiec, sp. nov. <bold>25</bold> major worker from Rhodes <bold>26</bold> medium worker from Nisyros. Scale bar: 1 mm.</p></caption><graphic xmlns:xlink="http://www.w3.org/1999/xlink" xlink:href="zookeys-1185-105_article-111484__-g013.jpg" position="float" orientation="portrait" xlink:type="simple" id="oo_943858.jpg"><uri content-type="original_file" xlink:type="simple">https://binary.pensoft.net/fig/943858</uri></graphic></fig><fig id="F14" position="float" orientation="portrait"><object-id xmlns:xlink="http://www.w3.org/1999/xlink" content-type="doi" xlink:type="simple">10.3897/zookeys.1185.111484.figures27-28</object-id><object-id xmlns:xlink="http://www.w3.org/1999/xlink" content-type="arpha" xlink:type="simple">7DD87588-43CB-5DFA-AF35-662271813939</object-id><label>Figures 27, 28.</label><caption><p>Head of <italic><tp:taxon-name><tp:taxon-name-part taxon-name-part-type="genus" reg="Messor">Messor</tp:taxon-name-part><tp:taxon-name-part taxon-name-part-type="species" reg="kardamenae">kardamenae</tp:taxon-name-part></tp:taxon-name></italic> Salata &amp; Borowiec, sp. nov., population from Kos <bold>27</bold> major worker <bold>28</bold> minor worker. Scale bar: 1 mm.</p></caption><graphic xmlns:xlink="http://www.w3.org/1999/xlink" xlink:href="zookeys-1185-105_article-111484__-g014.jpg" position="float" orientation="portrait" xlink:type="simple" id="oo_943859.jpg"><uri content-type="original_file" xlink:type="simple">https://binary.pensoft.net/fig/943859</uri></graphic></fig><p>Minor workers (<italic>n</italic> = 5): <abbrev xmlns:xlink="http://www.w3.org/1999/xlink" xlink:title="head length" id="ABBRID0EITAI" xlink:type="simple">HL</abbrev>: 1.119–1.492 (mean 1.361); <abbrev xmlns:xlink="http://www.w3.org/1999/xlink" xlink:title="head width" id="ABBRID0EMTAI" xlink:type="simple">HW</abbrev>: 1.025–1.416 (mean 1.279); <abbrev xmlns:xlink="http://www.w3.org/1999/xlink" xlink:title="scape length" id="ABBRID0EQTAI" xlink:type="simple">SL</abbrev>: 0.984–1.238 (mean 1.144); <abbrev xmlns:xlink="http://www.w3.org/1999/xlink" xlink:title="eye length" id="ABBRID0EUTAI" xlink:type="simple">EL</abbrev>: 0.270–0.349 (mean 0.315); <abbrev xmlns:xlink="http://www.w3.org/1999/xlink" xlink:title="mesosoma length" id="ABBRID0EYTAI" xlink:type="simple">WL</abbrev>: 1.476–1.980 (mean 1.799); <abbrev xmlns:xlink="http://www.w3.org/1999/xlink" xlink:title="mesosoma width" id="ABBRID0E3TAI" xlink:type="simple">MW</abbrev>: 0.695–0.890 (mean 0.823); <abbrev xmlns:xlink="http://www.w3.org/1999/xlink" xlink:title="propodeal spine length" id="ABBRID0EAUAI" xlink:type="simple">PSL</abbrev>: 0.156–0.190 (mean 0.179); <abbrev xmlns:xlink="http://www.w3.org/1999/xlink" xlink:title="petiole width" id="ABBRID0EEUAI" xlink:type="simple">PW</abbrev>: 0.241–0.314 (mean 0.282); <abbrev xmlns:xlink="http://www.w3.org/1999/xlink" xlink:title="postpetiole width" id="ABBRID0EIUAI" xlink:type="simple">PPW</abbrev>: 0.333–0.397 (mean 0.544); <abbrev xmlns:xlink="http://www.w3.org/1999/xlink" xlink:title="head length" id="ABBRID0EMUAI" xlink:type="simple">HL</abbrev>/<abbrev xmlns:xlink="http://www.w3.org/1999/xlink" xlink:title="head width" id="ABBRID0EQUAI" xlink:type="simple">HW</abbrev>: 1.042–1.099 (mean 1.067); <abbrev xmlns:xlink="http://www.w3.org/1999/xlink" xlink:title="scape length" id="ABBRID0EUUAI" xlink:type="simple">SL</abbrev>/<abbrev xmlns:xlink="http://www.w3.org/1999/xlink" xlink:title="head width" id="ABBRID0EYUAI" xlink:type="simple">HW</abbrev>: 0.866–0.960 (mean 0.898); <abbrev xmlns:xlink="http://www.w3.org/1999/xlink" xlink:title="mesosoma length" id="ABBRID0E3UAI" xlink:type="simple">WL</abbrev>/<abbrev xmlns:xlink="http://www.w3.org/1999/xlink" xlink:title="mesosoma width" id="ABBRID0EAVAI" xlink:type="simple">MW</abbrev>: 2.124–2.227 (mean 2.183); <abbrev xmlns:xlink="http://www.w3.org/1999/xlink" xlink:title="eye length" id="ABBRID0EEVAI" xlink:type="simple">EL</abbrev>/<abbrev xmlns:xlink="http://www.w3.org/1999/xlink" xlink:title="head length" id="ABBRID0EIVAI" xlink:type="simple">HL</abbrev>: 0.217–0.241 (mean 0.232); <abbrev xmlns:xlink="http://www.w3.org/1999/xlink" xlink:title="propodeal spine length" id="ABBRID0EMVAI" xlink:type="simple">PSL</abbrev>/<abbrev xmlns:xlink="http://www.w3.org/1999/xlink" xlink:title="head width" id="ABBRID0EQVAI" xlink:type="simple">HW</abbrev>: 0.121–0.166 (mean 0.142); <abbrev xmlns:xlink="http://www.w3.org/1999/xlink" xlink:title="postpetiole width" id="ABBRID0EUVAI" xlink:type="simple">PPW</abbrev>/<abbrev xmlns:xlink="http://www.w3.org/1999/xlink" xlink:title="petiole width" id="ABBRID0EYVAI" xlink:type="simple">PW</abbrev>: 1.260–1.382 (mean 1.318).</p><p><bold><italic>Colour</italic>.</bold> As coloured as major workers, but sometimes gena reddish, or head and mesosoma mostly reddish brown to brown (Figs <xref ref-type="fig" rid="F12">24</xref>, <xref ref-type="fig" rid="F13">26</xref>). <bold><italic>Head</italic>.</bold> Slightly more elongated and more rounded in frontal view than in major workers, ~ 1.01× as long as wide, softly converging anterad and posterad, behind eyes more regularly rounded, occipital margin of the head slightly convex (Fig. <xref ref-type="fig" rid="F14">28</xref>). Clypeus in the middle completely smooth and shiny. Frons mostly smooth and shiny, with or without only few very short striae laterally, gena with shorter rugae than in majors. Background microreticulation of head almost visible or absent. <bold><italic>Mesosoma</italic>.</bold> As slim as in majors, <abbrev xmlns:xlink="http://www.w3.org/1999/xlink" xlink:title="mesosoma length" id="ABBRID0EXWAI" xlink:type="simple">WL</abbrev>/<abbrev xmlns:xlink="http://www.w3.org/1999/xlink" xlink:title="mesosoma width" id="ABBRID0E2WAI" xlink:type="simple">MW</abbrev> ratio 2.1–2.2. Pronotal surface completely without rugae only with diffused microreticulation and micropunctation. Sculpture of mesonotum and propodeum finer than in majors, on sides of propodeum often mostly reduced to only strong microreticulation. Propodeal angle less marked than in majors with posterior face usually flat. Setation and vestiture of mesosoma as in majors but with lower number of setae, mesonotum with only 4–6 erect setae, propodeum with only one pair of setae or often without standing setae (Fig. <xref ref-type="fig" rid="F12">24</xref>). <bold><italic>Petiole and postpetiole</italic>.</bold> As in major workers but surface with partly diffused reticulation and without striae and with smaller number of erect setae. <bold><italic>Gaster</italic>.</bold> As shiny as in majors, with strongly diffused microreticulation, second tergite with only single transverse row of setae. Rest of characters as in major workers.</p></tp:treatment-sec><tp:treatment-sec sec-type="Comparative remarks" id="SECID0ELXAI"><title>Comparative remarks.</title><p><italic><tp:taxon-name><tp:taxon-name-part taxon-name-part-type="genus" reg="Messor">Messor</tp:taxon-name-part><tp:taxon-name-part taxon-name-part-type="species" reg="kardamenae">kardamenae</tp:taxon-name-part></tp:taxon-name></italic> sp. nov. with mean <abbrev xmlns:xlink="http://www.w3.org/1999/xlink" xlink:title="head width" id="ABBRID0E3XAI" xlink:type="simple">HW</abbrev> of the largest workers 2.63 (max 2.85) and <abbrev xmlns:xlink="http://www.w3.org/1999/xlink" xlink:title="head length" id="ABBRID0EAYAI" xlink:type="simple">HL</abbrev> 2.41 (max 2.55) is intermediate between large members of the <italic><tp:taxon-name><tp:taxon-name-part taxon-name-part-type="genus" reg="Messor">Messor</tp:taxon-name-part><tp:taxon-name-part taxon-name-part-type="species" reg="wasmanni">wasmanni</tp:taxon-name-part></tp:taxon-name></italic> complex (with mean <abbrev xmlns:xlink="http://www.w3.org/1999/xlink" xlink:title="head width" id="ABBRID0EPYAI" xlink:type="simple">HW</abbrev> of the largest workers &gt; 2.65 (max 2.95) and <abbrev xmlns:xlink="http://www.w3.org/1999/xlink" xlink:title="head length" id="ABBRID0ETYAI" xlink:type="simple">HL</abbrev> &gt; 2.46 (max 2.68)), and small members of the <italic><tp:taxon-name><tp:taxon-name-part taxon-name-part-type="genus" reg="Messor">Messor</tp:taxon-name-part><tp:taxon-name-part taxon-name-part-type="species" reg="semirufus">semirufus</tp:taxon-name-part></tp:taxon-name></italic> complex (with mean <abbrev xmlns:xlink="http://www.w3.org/1999/xlink" xlink:title="head width" id="ABBRID0ECZAI" xlink:type="simple">HW</abbrev> of the largest workers always &lt; 2.00 and <abbrev xmlns:xlink="http://www.w3.org/1999/xlink" xlink:title="head length" id="ABBRID0EGZAI" xlink:type="simple">HL</abbrev> of the largest workers always &lt; 1.95 (max 2.30 and 2.13 respectively)). <italic><tp:taxon-name><tp:taxon-name-part taxon-name-part-type="genus" reg="Messor">Messor</tp:taxon-name-part><tp:taxon-name-part taxon-name-part-type="species" reg="kardamenae">kardamenae</tp:taxon-name-part></tp:taxon-name></italic> sp. nov. clearly differs from <italic><tp:taxon-name><tp:taxon-name-part taxon-name-part-type="genus" reg="Messor">M.</tp:taxon-name-part><tp:taxon-name-part taxon-name-part-type="species" reg="danaes">danaes</tp:taxon-name-part></tp:taxon-name></italic> sp. nov. and <italic><tp:taxon-name><tp:taxon-name-part taxon-name-part-type="genus" reg="Messor">M.</tp:taxon-name-part><tp:taxon-name-part taxon-name-part-type="species" reg="veneris">veneris</tp:taxon-name-part></tp:taxon-name></italic> sp. nov. and both species of <italic><tp:taxon-name><tp:taxon-name-part taxon-name-part-type="genus" reg="Messor">M.</tp:taxon-name-part><tp:taxon-name-part taxon-name-part-type="species" reg="wasmanni">wasmanni</tp:taxon-name-part></tp:taxon-name></italic> complex: <italic><tp:taxon-name><tp:taxon-name-part taxon-name-part-type="genus" reg="Messor">M.</tp:taxon-name-part><tp:taxon-name-part taxon-name-part-type="species" reg="concolor">concolor</tp:taxon-name-part></tp:taxon-name></italic> Santschi and <italic><tp:taxon-name><tp:taxon-name-part taxon-name-part-type="genus" reg="Messor">M.</tp:taxon-name-part><tp:taxon-name-part taxon-name-part-type="species" reg="wasmanni">wasmanni</tp:taxon-name-part></tp:taxon-name></italic> Krausse in high numbers of setae in the occipital part of the head, usually 7–11 (up to 13) while other species have only 1–6 (up to 8) setae in the occipital area. <italic><tp:taxon-name><tp:taxon-name-part taxon-name-part-type="genus" reg="Messor">Messor</tp:taxon-name-part><tp:taxon-name-part taxon-name-part-type="species" reg="atanassovii">atanassovii</tp:taxon-name-part></tp:taxon-name></italic> with 12–20 large setae in occipital area looks the most similar. Both species have the same range of colour variation with mesosoma from uniformly red to almost completely brown to mostly black. <italic><tp:taxon-name><tp:taxon-name-part taxon-name-part-type="genus" reg="Messor">Messor</tp:taxon-name-part><tp:taxon-name-part taxon-name-part-type="species" reg="kardamenae">kardamenae</tp:taxon-name-part></tp:taxon-name></italic> sp. nov. is distinctly larger with ML of the largest workers 2.70–3.25 (mean 2.923) and <abbrev xmlns:xlink="http://www.w3.org/1999/xlink" xlink:title="head width" id="ABBRID0EC3AI" xlink:type="simple">HW</abbrev> 2.50–2.85 (mean 2.633) while in <italic><tp:taxon-name><tp:taxon-name-part taxon-name-part-type="genus" reg="Messor">M.</tp:taxon-name-part><tp:taxon-name-part taxon-name-part-type="species" reg="atanassovii">atanassovii</tp:taxon-name-part></tp:taxon-name></italic> ML is 2.32–2.73 (mean 2.395) and <abbrev xmlns:xlink="http://www.w3.org/1999/xlink" xlink:title="head width" id="ABBRID0ER3AI" xlink:type="simple">HW</abbrev> 1.86–2.30 (mean 1.980). Also, <italic><tp:taxon-name><tp:taxon-name-part taxon-name-part-type="genus" reg="Messor">M.</tp:taxon-name-part><tp:taxon-name-part taxon-name-part-type="species" reg="kardamenae">kardamenae</tp:taxon-name-part></tp:taxon-name></italic> sp. nov. has relatively shorter antennal scapes in major workers with <abbrev xmlns:xlink="http://www.w3.org/1999/xlink" xlink:title="scape length" id="ABBRID0EA4AI" xlink:type="simple">SL</abbrev>/<abbrev xmlns:xlink="http://www.w3.org/1999/xlink" xlink:title="head width" id="ABBRID0EE4AI" xlink:type="simple">HW</abbrev> 0.64–0.68 (mean 0.659) while in <italic><tp:taxon-name><tp:taxon-name-part taxon-name-part-type="genus" reg="Messor">M.</tp:taxon-name-part><tp:taxon-name-part taxon-name-part-type="species" reg="atanassovii">atanassovii</tp:taxon-name-part></tp:taxon-name></italic><abbrev xmlns:xlink="http://www.w3.org/1999/xlink" xlink:title="scape length" id="ABBRID0ET4AI" xlink:type="simple">SL</abbrev>/<abbrev xmlns:xlink="http://www.w3.org/1999/xlink" xlink:title="head width" id="ABBRID0EX4AI" xlink:type="simple">HW</abbrev> is 0.68–0.74 (mean 0.721). In <italic><tp:taxon-name><tp:taxon-name-part taxon-name-part-type="genus" reg="Messor">M.</tp:taxon-name-part><tp:taxon-name-part taxon-name-part-type="species" reg="kardamenae">kardamenae</tp:taxon-name-part></tp:taxon-name></italic> sp. nov. the first gastral tergite is always lacking erect setae while in most populations of <italic><tp:taxon-name><tp:taxon-name-part taxon-name-part-type="genus" reg="Messor">M.</tp:taxon-name-part><tp:taxon-name-part taxon-name-part-type="species" reg="atanassovii">atanassovii</tp:taxon-name-part></tp:taxon-name></italic> the first gastral tergite is covered with very short and sparse erect setae, mostly limited to its basal third but sometimes setae are present also in posterior half of its surface. Both species are separated geographically, <italic><tp:taxon-name><tp:taxon-name-part taxon-name-part-type="genus" reg="Messor">M.</tp:taxon-name-part><tp:taxon-name-part taxon-name-part-type="species" reg="kardamenae">kardamenae</tp:taxon-name-part></tp:taxon-name></italic> sp. nov. is a southern species and occurs only in the eastern Dodecanese islands while <italic><tp:taxon-name><tp:taxon-name-part taxon-name-part-type="genus" reg="Messor">M.</tp:taxon-name-part><tp:taxon-name-part taxon-name-part-type="species" reg="atanassovii">atanassovii</tp:taxon-name-part></tp:taxon-name></italic> is a northern species noted from Bulgaria and north and western Greek provinces (Epirus, Ionian Islands, Eastern Macedonia, Thraki, and Central Macedonia). <italic><tp:taxon-name><tp:taxon-name-part taxon-name-part-type="genus" reg="Messor">Messor</tp:taxon-name-part><tp:taxon-name-part taxon-name-part-type="species" reg="creticus">creticus</tp:taxon-name-part></tp:taxon-name></italic> differs in the presence of erect setae on the first gastral tergite and strong and never diffusing sculpture on mesosoma. From other species of the <italic><tp:taxon-name><tp:taxon-name-part taxon-name-part-type="genus" reg="Messor">M.</tp:taxon-name-part><tp:taxon-name-part taxon-name-part-type="species" reg="semirufus">semirufus</tp:taxon-name-part></tp:taxon-name></italic> complex known from the eastern part of the Mediterranean basin, only similarly sized and coloured specimens of <italic><tp:taxon-name><tp:taxon-name-part taxon-name-part-type="genus" reg="Messor">M.</tp:taxon-name-part><tp:taxon-name-part taxon-name-part-type="species" reg="intermedius">intermedius</tp:taxon-name-part></tp:taxon-name></italic> are similar but differ in the occipital part of the head entirely lacking erect setae or with at most two erect setae.</p></tp:treatment-sec><tp:treatment-sec sec-type="notes" id="SECID0EIABI"><title>Biological notes.</title><p>Recorded from lowland habitats from sea level to an altitude 226 m. Observed in agricultural area, clay wasteland, ruderal places in tourist resort and on the soil in an active volcano.</p></tp:treatment-sec><tp:treatment-sec sec-type="etymology" id="SECID0ENABI"><title>Etymology.</title><p>Named after Kardamena, a woman whose name is the origin of the name of the type locality for <italic><tp:taxon-name><tp:taxon-name-part taxon-name-part-type="genus" reg="Messor">Messor</tp:taxon-name-part><tp:taxon-name-part taxon-name-part-type="species" reg="kardamenae">kardamenae.</tp:taxon-name-part></tp:taxon-name></italic> Kardamena is now a small town situated mid-way along the south coast of the island of Kos.</p></tp:treatment-sec><ref-list><ref id="B6"><mixed-citation xmlns:xlink="http://www.w3.org/1999/xlink" xlink:type="simple"><person-group><name name-style="western"><surname>Borowiec</surname><given-names>L</given-names></name><name name-style="western"><surname>Wieczorek</surname><given-names>K</given-names></name><name name-style="western"><surname>Salata</surname><given-names>S</given-names></name></person-group> (<year>2021</year>) Review of ants (<tp:taxon-name><tp:taxon-name-part taxon-name-part-type="order">Hymenoptera</tp:taxon-name-part></tp:taxon-name>: <tp:taxon-name><tp:taxon-name-part taxon-name-part-type="family">Formicidae</tp:taxon-name-part></tp:taxon-name>) of the Dodecanese Archipelago, Greece. Annals of the Upper Silesian Museum in Bytom Entomology 30: 006. <ext-link xlink:href="10.5281/zenodo.5571270" ext-link-type="doi" xlink:type="simple">https://doi.org/10.5281/zenodo.5571270</ext-link></mixed-citation></ref></ref-list></tp:taxon-treatment>
