# Supplementary material for: ﻿Review of the Messorsemirufus complex (Hymenoptera, Formicidae) in Greece
Source: Zookeys. 2023 Nov 28;1185:105–42. doi: 10.3897/zookeys.1185.111484 (PMC10698751; doi:10.3897/zookeys.1185.111484)
Supplement: XML Treatment for Messor veneris [file zookeys.1185.111484-treatment4.xml]

<!DOCTYPE tp:taxon-treatment
  PUBLIC "-//TaxonX//DTD Taxonomic Treatment Publishing DTD v0 20100105//EN" "tax-treatment-NSO.dtd">
<tp:taxon-treatment xmlns:tp="http://www.plazi.org/taxpub"><tp:treatment-meta><kwd-group><label>Taxon classification</label><kwd>
                <named-content content-type="kingdom">Animalia</named-content>
              </kwd><kwd>
                <named-content content-type="order">Hymenoptera</named-content>
              </kwd><kwd>
                <named-content content-type="family">Formicidae</named-content>
              </kwd></kwd-group><mixed-citation publication-type="journal"><person-group><name><surname>Salata</surname><given-names>Sebastian</given-names></name><name><surname>Lapeva-Gjonova</surname><given-names>Albena</given-names></name><name><surname>Georgiadis</surname><given-names>Christos</given-names></name><name><surname>Borowiec</surname><given-names>Lech</given-names></name></person-group><article-title>﻿Review of the <italic><tp:taxon-name><tp:taxon-name-part taxon-name-part-type="genus" reg="Messor">Messor</tp:taxon-name-part><tp:taxon-name-part taxon-name-part-type="species" reg="semirufus">semirufus</tp:taxon-name-part></tp:taxon-name></italic> complex (<tp:taxon-name><tp:taxon-name-part taxon-name-part-type="order">Hymenoptera</tp:taxon-name-part></tp:taxon-name>, <tp:taxon-name><tp:taxon-name-part taxon-name-part-type="family">Formicidae</tp:taxon-name-part></tp:taxon-name>) in Greece</article-title><source>Zookeys</source><day>28</day><month>11</month><year>2023</year><volume>1185</volume><fpage>105</fpage><lpage>142</lpage><pub-id pub-id-type="doi">10.3897/zookeys.1185.111484</pub-id></mixed-citation></tp:treatment-meta><tp:nomenclature><label>﻿</label><tp:taxon-name>
              <object-id xmlns:xlink="http://www.w3.org/1999/xlink" content-type="arpha" xlink:type="simple">21A458AB-9BB3-5DBE-9A79-E19AB6F17D1B</object-id>
              <tp:taxon-name-part taxon-name-part-type="genus" reg="Messor">Messor</tp:taxon-name-part>
              <tp:taxon-name-part taxon-name-part-type="species" reg="veneris">veneris</tp:taxon-name-part>
              <object-id xmlns:xlink="http://www.w3.org/1999/xlink" content-type="zoobank" xlink:type="simple">https://zoobank.org/D87024EF-87BB-49FE-BA75-9C93C07E74B3</object-id>
            </tp:taxon-name><tp:taxon-authority>Salata, Georgiadis &amp; Borowiec</tp:taxon-authority><tp:taxon-status xmlns:xlink="http://www.w3.org/1999/xlink" xlink:type="simple">sp. nov.</tp:taxon-status><xref ref-type="fig" rid="F15">Figs 29–30</xref><xref ref-type="fig" rid="F16">, 31, 32</xref><xref ref-type="fig" rid="F17">, 33–34</xref></tp:nomenclature><tp:treatment-sec sec-type="type material" id="SECID0EUCBI"><title>Type material.</title><p><bold><italic>Holotype</italic></bold> major worker (pin): GREECE, Cyclades, Milos, | Mount Elias loc. 2, 380 m | <named-content xmlns:xlink="http://www.w3.org/1999/xlink" content-type="dwc:verbatimCoordinates" xlink:type="simple"><named-content content-type="geo-json" specific-use="{&#34;type&#34;:&#34;Point&#34;,&#34;coordinates&#34;:[24.391800,36.677100]}" id="NCID0ECDBI" xlink:type="simple">36.6771, 24.3918</named-content></named-content>, 05-06-| 2022 S. Salata CYC118 || Collection <abbrev xmlns:xlink="http://www.w3.org/1999/xlink" content-type="institution" xlink:title="Museum of Natural History, University of Wrocław, Poland" id="ABBRID0EHDBI" xlink:type="simple">MNHW</abbrev> | <tp:taxon-name><tp:taxon-name-part taxon-name-part-type="family">Formicidae</tp:taxon-name-part></tp:taxon-name> | <abbrev xmlns:xlink="http://www.w3.org/1999/xlink" content-type="institution" xlink:title="Museum of Natural History, University of Wrocław, Poland" id="ABBRID0ERDBI" xlink:type="simple">MNHW</abbrev>-GR03205 (<abbrev xmlns:xlink="http://www.w3.org/1999/xlink" content-type="institution" xlink:title="Museum of Natural History, University of Wrocław, Poland" id="ABBRID0EWDBI" xlink:type="simple">MNHW</abbrev>). 10 <bold><italic>Paratypes</italic></bold>: 2 major, 6 medium, 3 minor workers (pin): the same data as for holotype (<abbrev xmlns:xlink="http://www.w3.org/1999/xlink" content-type="institution" xlink:title="Museum of Natural History, University of Wrocław, Poland" id="ABBRID0EHEBI" xlink:type="simple">MNHW</abbrev>). 12 Paratypes: 7 major, 1 medium, 4 minor workers: the same data as holotype but different nest “Collection <abbrev xmlns:xlink="http://www.w3.org/1999/xlink" content-type="institution" xlink:title="Museum of Natural History, University of Wrocław, Poland" id="ABBRID0EVEBI" xlink:type="simple">MNHW</abbrev> | <tp:taxon-name><tp:taxon-name-part taxon-name-part-type="family">Formicidae</tp:taxon-name-part></tp:taxon-name> | <abbrev xmlns:xlink="http://www.w3.org/1999/xlink" content-type="institution" xlink:title="Museum of Natural History, University of Wrocław, Poland" id="ABBRID0E6EBI" xlink:type="simple">MNHW</abbrev>-GR03204” (<abbrev xmlns:xlink="http://www.w3.org/1999/xlink" content-type="institution" xlink:title="Museum of Natural History, University of Wrocław, Poland" id="ABBRID0EEFBI" xlink:type="simple">MNHW</abbrev>); 10 paratypes: 5 major, 1 medium, 4 minor workers: GREECE, Cyclades, Milos, | Mount Elias loc. 1, 369 m | <named-content xmlns:xlink="http://www.w3.org/1999/xlink" content-type="dwc:verbatimCoordinates" xlink:type="simple"><named-content content-type="geo-json" specific-use="{&#34;type&#34;:&#34;Point&#34;,&#34;coordinates&#34;:[24.389800,36.678300]}" id="NCID0EVFBI" xlink:type="simple">36.6783, 24.3898</named-content></named-content>, 05-06-| 2022 S. Salata CYC117 || Collection <abbrev xmlns:xlink="http://www.w3.org/1999/xlink" content-type="institution" xlink:title="Museum of Natural History, University of Wrocław, Poland" id="ABBRID0E1FBI" xlink:type="simple">MNHW</abbrev> | <tp:taxon-name><tp:taxon-name-part taxon-name-part-type="family">Formicidae</tp:taxon-name-part></tp:taxon-name> | <abbrev xmlns:xlink="http://www.w3.org/1999/xlink" content-type="institution" xlink:title="Museum of Natural History, University of Wrocław, Poland" id="ABBRID0EEGBI" xlink:type="simple">MNHW</abbrev>-GR03203 (<abbrev xmlns:xlink="http://www.w3.org/1999/xlink" content-type="institution" xlink:title="Museum of Natural History, University of Wrocław, Poland" id="ABBRID0EJGBI" xlink:type="simple">MNHW</abbrev>).</p></tp:treatment-sec><tp:treatment-sec sec-type="material" id="SECID0EOGBI"><title>Other material examined.</title><p>Greece • 4w. (pin), 18w. (EtOH); the same data as holotype (<abbrev xmlns:xlink="http://www.w3.org/1999/xlink" content-type="institution" xlink:title="Museum of Natural History, University of Wrocław, Poland" id="ABBRID0EUGBI" xlink:type="simple">MNHW</abbrev>). • 22w. (EtOH); Cyclades, Milos, Mount Elias loc. 1; <named-content xmlns:xlink="http://www.w3.org/1999/xlink" content-type="dwc:verbatimCoordinates" xlink:type="simple"><named-content content-type="geo-json" specific-use="{&#34;type&#34;:&#34;Point&#34;,&#34;coordinates&#34;:[24.389800,36.678300]}" id="NCID0E3GBI" xlink:type="simple">36.6783, 24.3898</named-content></named-content>; 369 m; 05 Jun 2022; leg. S. Salata (<abbrev xmlns:xlink="http://www.w3.org/1999/xlink" content-type="institution" xlink:title="Museum of Natural History, University of Wrocław, Poland" id="ABBRID0EBHBI" xlink:type="simple">MNHW</abbrev>).</p></tp:treatment-sec><tp:treatment-sec sec-type="description" id="SECID0EGHBI"><title>Description.</title><p><bold><italic>Measurements</italic>.</bold> Major workers (<italic>n</italic> = 5): <abbrev xmlns:xlink="http://www.w3.org/1999/xlink" xlink:title="head length" id="ABBRID0ETHBI" xlink:type="simple">HL</abbrev>: 1.740–1.920 (mean 1.813); <abbrev xmlns:xlink="http://www.w3.org/1999/xlink" xlink:title="head width" id="ABBRID0EXHBI" xlink:type="simple">HW</abbrev>: 1.764–2.044 (mean 1.890); <abbrev xmlns:xlink="http://www.w3.org/1999/xlink" xlink:title="scape length" id="ABBRID0E2HBI" xlink:type="simple">SL</abbrev>: 1.273–1.429 (mean 1.353); <abbrev xmlns:xlink="http://www.w3.org/1999/xlink" xlink:title="eye length" id="ABBRID0E6HBI" xlink:type="simple">EL</abbrev>: 0.317–0.360 (mean 0.331); <abbrev xmlns:xlink="http://www.w3.org/1999/xlink" xlink:title="mesosoma length" id="ABBRID0EDIBI" xlink:type="simple">WL</abbrev>: 2.067–2.367 (mean 2.227); <abbrev xmlns:xlink="http://www.w3.org/1999/xlink" xlink:title="mesosoma width" id="ABBRID0EHIBI" xlink:type="simple">MW</abbrev>: 1.016–1.151 (mean 1.080); <abbrev xmlns:xlink="http://www.w3.org/1999/xlink" xlink:title="propodeal spine length" id="ABBRID0ELIBI" xlink:type="simple">PSL</abbrev>: 0.241–0.302 (mean 0.267); <abbrev xmlns:xlink="http://www.w3.org/1999/xlink" xlink:title="petiole width" id="ABBRID0EPIBI" xlink:type="simple">PW</abbrev>: 0.349–0.413 (mean 0.379); <abbrev xmlns:xlink="http://www.w3.org/1999/xlink" xlink:title="postpetiole width" id="ABBRID0ETIBI" xlink:type="simple">PPW</abbrev>: 0.476–0.548 (mean 0.514); <abbrev xmlns:xlink="http://www.w3.org/1999/xlink" xlink:title="head length" id="ABBRID0EXIBI" xlink:type="simple">HL</abbrev>/<abbrev xmlns:xlink="http://www.w3.org/1999/xlink" xlink:title="head width" id="ABBRID0E2IBI" xlink:type="simple">HW</abbrev>: 0.929–0.977 (mean 0.960); <abbrev xmlns:xlink="http://www.w3.org/1999/xlink" xlink:title="scape length" id="ABBRID0E6IBI" xlink:type="simple">SL</abbrev>/<abbrev xmlns:xlink="http://www.w3.org/1999/xlink" xlink:title="head width" id="ABBRID0EDJBI" xlink:type="simple">HW</abbrev>: 0.699–0.741 (mean 0.722); <abbrev xmlns:xlink="http://www.w3.org/1999/xlink" xlink:title="mesosoma length" id="ABBRID0EHJBI" xlink:type="simple">WL</abbrev>/<abbrev xmlns:xlink="http://www.w3.org/1999/xlink" xlink:title="mesosoma width" id="ABBRID0ELJBI" xlink:type="simple">MW</abbrev>: 2.034–2.083 (mean 2.062); <abbrev xmlns:xlink="http://www.w3.org/1999/xlink" xlink:title="eye length" id="ABBRID0EPJBI" xlink:type="simple">EL</abbrev>/<abbrev xmlns:xlink="http://www.w3.org/1999/xlink" xlink:title="head length" id="ABBRID0ETJBI" xlink:type="simple">HL</abbrev>: 0.172–0.191 (mean 0.182); <abbrev xmlns:xlink="http://www.w3.org/1999/xlink" xlink:title="propodeal spine length" id="ABBRID0EXJBI" xlink:type="simple">PSL</abbrev>/<abbrev xmlns:xlink="http://www.w3.org/1999/xlink" xlink:title="head width" id="ABBRID0E2JBI" xlink:type="simple">HW</abbrev>: 0.132–0.150 (mean 0.141); <abbrev xmlns:xlink="http://www.w3.org/1999/xlink" xlink:title="postpetiole width" id="ABBRID0E6JBI" xlink:type="simple">PPW</abbrev>/<abbrev xmlns:xlink="http://www.w3.org/1999/xlink" xlink:title="petiole width" id="ABBRID0EDKBI" xlink:type="simple">PW</abbrev>: 1.327–1.396 (mean 1.357).</p><p><bold><italic>Colour</italic>.</bold> Head mostly black, only mandibles reddish to reddish brown and frontal triangle reddish, often anterior margin of gena also reddish. Occasionally whole gena reddish and ventral side of head reddish brown. Mesosoma usually red with obscure anterior margin of pronotum and ventral margin of mesonotum and propodeum. Petiole and postpetiole reddish, gaster black, only tergites with reddish or yellowish transparent hind margins. Coxa reddish brown to brownish black, femora and tibiae brown to black, basal segments of hind and mid tarsi brown, apical segments of hind and mid tarsi and whole fore tarsi yellowish to reddish. Antennal scapes mostly dark brown to black with yellowish brown apex, funicle usually completely brown or dark brown basally and yellowish brown apically (Figs <xref ref-type="fig" rid="F15">29</xref>, <xref ref-type="fig" rid="F15">30</xref>). <bold><italic>Head</italic>.</bold> Subrectangular, 0.93–0.98× as long as wide, sides below eyes slightly converging anterad, above eyes subparallel then softly convex, posterior margin shallowly concave (Fig. <xref ref-type="fig" rid="F17">33</xref>). Anterior clypeal margin straight, without or with very shallow median emargination, with a row of ten long marginal, yellowish setae, the longest as long as length of clypeus. Clypeus without appressed pubescence, laterally with single erect seta and long erect seta close to the middle of lateral margin of central plate. Surface of the clypeus irregular, with short longitudinal to slightly irregular rugae, median clypeal carinae absent, interspaces microreticulate but shiny (Fig. <xref ref-type="fig" rid="F17">33</xref>). Eyes small and broadly oval, 0.5–0.6× as long as the gena. Frontal triangle impressed, with smooth surface and 2–4 short longitudinal striae, shiny. Frontal carinae short, slightly extending beyond frontal lobes. Frons narrow, in the narrowest part ~ 0.25× as wide as head width. Antennal fossa deep, surrounded by semicircular striae, surface smooth or with diffused microreticulation, shiny. Head mostly with regular and clearly marked background microreticulation and extremely small and sparse pits but shiny. Frons on almost whole surface with clearly marked longitudinal striae and with very narrow short shallow median sulcus, usually with large ocellar cavity behind the median sulcus, gena with short longitudinal striae, area behind eyes as microreticulate as rest of head, without striation. Surface covered with extremely short and sparse, hardly visible white appressed pubescence. Frontal lobes with single long erect seta, and frons behind frontal carinae with single long erect seta and laterally to ocellar cavity with two irregular rows of three or four setae, often broken in mature specimens. Vertex with 6–8 long erect setae placed closer to median impression than in occipital corners, which are without or with single short semierect setae, sides of the head and gena without standing setae, occasionally gena with one or two short semierect setae. Ventral part of the head and inner margin of mandibles with numerous long erect setae, partly forming a J-shaped psammophore. Antennal scape short, in frontal view almost straight only apically slightly curved, without preapical constriction, 0.70–0.74× as long as the width of the head; base of scapus moderately extended, outer angle acute, inner angle angulate. Funiculus distinctly longer than scape, pedicel moderately elongated, ~ 2.5× as long as wide at apex, not flattened dorsoventrally, ~ 0.68× as long as segments 2 and 3 combined and 1.4× as long as segment 2 (Fig. <xref ref-type="fig" rid="F17">33</xref>). Surface of the scape with diffused microreticulation, shiny, covered with long and sparse, white, subdecumbent to suberect hairs. Mandibles rounded, with deep striae, surface shiny with a few long and short yellow setae, cutting edge in large majors without teeth or with serrulate edge. <bold><italic>Mesosoma</italic>.</bold> Moderately long, 2.0–2.1× as long as wide. Promesonotum regularly convex in profile with pronotum not or very slightly bulging above mesonotal plate (Fig. <xref ref-type="fig" rid="F15">30</xref>), pronotal sides regularly rounded (Fig. <xref ref-type="fig" rid="F15">29</xref>). Propodeum positioned lower than promesonotum, flat to very slightly convex anteriorly then angulate posteriorly, posterior slope distinctly concave; thus propodeal angle distinct, forming angulate tubercle (Fig. <xref ref-type="fig" rid="F15">30</xref>). Pronotum anteriorly and dorsally with transverse rugae and diffusely microreticulate interspaces but shiny, often anterolateral corners of pronotum with diffused rugae, sides of pronotum with distinct oblique to semicircular striae, and distinctly microreticulate interspaces but shiny. Elevated dorsal plate of mesonotum mostly with transverse rugae, sometimes diffused on top of dorsal plate, interspaces with diffused microreticulation, smooth and shiny, mesopleura with sharp perpendicular rugae and strong microreticulation. Propodeum dorsally, on dorsal half of sides and on posterior face with sharp transverse rugae, in metapleural area with sharp longitudinal rugae, interspaces anteriorly with diffused microreticulation, on metapleuron and posterior face of propodeum smooth and shiny. Vestiture and setation of mesosoma sparse, pronotum with 4–6 long, yellow erect setae, the longest with length 0.300, sides of the pronotum without suberect setae, mesonotum anteriorly and posteriorly with four long erect setae, metapleuron in posterolateral corners with short subdecumbent setae, propodeum with one pair of long erect setae often broken in mature specimens. <bold><italic>Petiole</italic>.</bold> Elongate, with long pedicel and moderately high triangular node, thin, <abbrev xmlns:xlink="http://www.w3.org/1999/xlink" xlink:title="petiole index, length/width of petiole ratio" id="ABBRID0E1LBI" xlink:type="simple">PI</abbrev> 1.5–1.6, pedicel, and base of node with distinct reticulate sculpture, anterior face of node smooth and shiny, sides of node microreticulate and posterior face of node microreticulate and often with fine transverse striation. Top of petiole angulate; upper margin and sides with eight erect setae. <bold><italic>Postpetiole</italic>.</bold> Rounded in profile, globular in dorsal view, 1.3–1.4× as wide as the petiole, whole surface with 8–10 long erect setae and few suberect hairs on top. <bold><italic>Gaster</italic>.</bold> Whole surface of first gastral tergite with well-marked, regular background microreticulation, surface slightly shagreened but shiny, covered with extremely sparse and short appressed hairs, completely without erect setae; second gastral tergite without long erect setae but usually with two short setae close to basal margin. <bold><italic>Legs</italic>.</bold> Moderately elongate, femora distinctly swollen centrally, tibiae moderately widened apically, mid and hind tarsi longer than tibiae. Whole surface of femora diffusely microreticulated, dorsally and laterally covered with moderately sparse and long, decumbent and subdecumbent and ventrally semierect to erect setae. Surface of tibiae covered with sparse and long decumbent to semierect setae.</p><fig id="F15" position="float" orientation="portrait"><object-id xmlns:xlink="http://www.w3.org/1999/xlink" content-type="doi" xlink:type="simple">10.3897/zookeys.1185.111484.figures29-30</object-id><object-id xmlns:xlink="http://www.w3.org/1999/xlink" content-type="arpha" xlink:type="simple">89426085-09A9-55B9-98F5-3C5AC72A81F0</object-id><label>Figures 29, 30.</label><caption><p>Major worker of <italic><tp:taxon-name><tp:taxon-name-part taxon-name-part-type="genus" reg="Messor">Messor</tp:taxon-name-part><tp:taxon-name-part taxon-name-part-type="species" reg="veneris">veneris</tp:taxon-name-part></tp:taxon-name></italic> Salata, Georgiadis &amp; Borowiec, sp. nov., holotype <bold>29</bold> dorsal <bold>30</bold> lateral. Scale bar: 1 mm.</p></caption><graphic xmlns:xlink="http://www.w3.org/1999/xlink" xlink:href="zookeys-1185-105_article-111484__-g015.jpg" position="float" orientation="portrait" xlink:type="simple" id="oo_943860.jpg"><uri content-type="original_file" xlink:type="simple">https://binary.pensoft.net/fig/943860</uri></graphic></fig><fig id="F16" position="float" orientation="portrait"><object-id xmlns:xlink="http://www.w3.org/1999/xlink" content-type="doi" xlink:type="simple">10.3897/zookeys.1185.111484.figures31-32</object-id><object-id xmlns:xlink="http://www.w3.org/1999/xlink" content-type="arpha" xlink:type="simple">C2D01C6F-2158-509B-BCC9-DDBF23083479</object-id><label>Figures 31, 32.</label><caption><p>Minor worker of <italic><tp:taxon-name><tp:taxon-name-part taxon-name-part-type="genus" reg="Messor">Messor</tp:taxon-name-part><tp:taxon-name-part taxon-name-part-type="species" reg="veneris">veneris</tp:taxon-name-part></tp:taxon-name></italic> Salata, Georgiadis &amp; Borowiec, sp. nov. <bold>31</bold> dorsal <bold>32</bold> lateral. Scale bar: 1 mm.</p></caption><graphic xmlns:xlink="http://www.w3.org/1999/xlink" xlink:href="zookeys-1185-105_article-111484__-g016.jpg" position="float" orientation="portrait" xlink:type="simple" id="oo_943861.jpg"><uri content-type="original_file" xlink:type="simple">https://binary.pensoft.net/fig/943861</uri></graphic></fig><fig id="F17" position="float" orientation="portrait"><object-id xmlns:xlink="http://www.w3.org/1999/xlink" content-type="doi" xlink:type="simple">10.3897/zookeys.1185.111484.figures33-34</object-id><object-id xmlns:xlink="http://www.w3.org/1999/xlink" content-type="arpha" xlink:type="simple">0A91C598-7110-5455-9F93-75909BDE1590</object-id><label>Figures 33, 34.</label><caption><p>Head of <italic><tp:taxon-name><tp:taxon-name-part taxon-name-part-type="genus" reg="Messor">Messor</tp:taxon-name-part><tp:taxon-name-part taxon-name-part-type="species" reg="veneris">veneris</tp:taxon-name-part></tp:taxon-name></italic> Salata, Georgiadis &amp; Borowiec, sp. nov. <bold>33</bold> major worker <bold>34</bold> minor worker. Scale bar: 1 mm.</p></caption><graphic xmlns:xlink="http://www.w3.org/1999/xlink" xlink:href="zookeys-1185-105_article-111484__-g017.jpg" position="float" orientation="portrait" xlink:type="simple" id="oo_943862.jpg"><uri content-type="original_file" xlink:type="simple">https://binary.pensoft.net/fig/943862</uri></graphic></fig><p>Minor workers (<italic>n</italic> = 5): <abbrev xmlns:xlink="http://www.w3.org/1999/xlink" xlink:title="head length" id="ABBRID0EQPBI" xlink:type="simple">HL</abbrev>: 1.063–1.190 (mean 1.120); <abbrev xmlns:xlink="http://www.w3.org/1999/xlink" xlink:title="head width" id="ABBRID0EUPBI" xlink:type="simple">HW</abbrev>: 1.032–1.159 (mean 1.093); <abbrev xmlns:xlink="http://www.w3.org/1999/xlink" xlink:title="scape length" id="ABBRID0EYPBI" xlink:type="simple">SL</abbrev>: 0.937–1.056 (mean 0.982); <abbrev xmlns:xlink="http://www.w3.org/1999/xlink" xlink:title="eye length" id="ABBRID0E3PBI" xlink:type="simple">EL</abbrev>: 0.206–0.238 (mean 0.222); <abbrev xmlns:xlink="http://www.w3.org/1999/xlink" xlink:title="mesosoma length" id="ABBRID0EAQBI" xlink:type="simple">WL</abbrev>: 1.436–1.611 (mean 1.514); <abbrev xmlns:xlink="http://www.w3.org/1999/xlink" xlink:title="mesosoma width" id="ABBRID0EEQBI" xlink:type="simple">MW</abbrev>: 0.675–0.762 (mean 0.716); <abbrev xmlns:xlink="http://www.w3.org/1999/xlink" xlink:title="propodeal spine length" id="ABBRID0EIQBI" xlink:type="simple">PSL</abbrev>: 0.179–0.209 (mean 0.192); <abbrev xmlns:xlink="http://www.w3.org/1999/xlink" xlink:title="petiole width" id="ABBRID0EMQBI" xlink:type="simple">PW</abbrev>: 0.232–0.270 (mean 0.252); <abbrev xmlns:xlink="http://www.w3.org/1999/xlink" xlink:title="postpetiole width" id="ABBRID0EQQBI" xlink:type="simple">PPW</abbrev>: 0.302–0.349 (mean 0.333); <abbrev xmlns:xlink="http://www.w3.org/1999/xlink" xlink:title="head length" id="ABBRID0EUQBI" xlink:type="simple">HL</abbrev>/<abbrev xmlns:xlink="http://www.w3.org/1999/xlink" xlink:title="head width" id="ABBRID0EYQBI" xlink:type="simple">HW</abbrev>: 1.007–1.044 (mean 1.052); <abbrev xmlns:xlink="http://www.w3.org/1999/xlink" xlink:title="scape length" id="ABBRID0E3QBI" xlink:type="simple">SL</abbrev>/<abbrev xmlns:xlink="http://www.w3.org/1999/xlink" xlink:title="head width" id="ABBRID0EARBI" xlink:type="simple">HW</abbrev>: 0.878–0.911 (mean 0.899); <abbrev xmlns:xlink="http://www.w3.org/1999/xlink" xlink:title="mesosoma length" id="ABBRID0EERBI" xlink:type="simple">WL</abbrev>/<abbrev xmlns:xlink="http://www.w3.org/1999/xlink" xlink:title="mesosoma width" id="ABBRID0EIRBI" xlink:type="simple">MW</abbrev>: 2.064–2.187 (mean 2.117); <abbrev xmlns:xlink="http://www.w3.org/1999/xlink" xlink:title="eye length" id="ABBRID0EMRBI" xlink:type="simple">EL</abbrev>/<abbrev xmlns:xlink="http://www.w3.org/1999/xlink" xlink:title="head length" id="ABBRID0EQRBI" xlink:type="simple">HL</abbrev>: 0.191–0.206 (mean 0.199); <abbrev xmlns:xlink="http://www.w3.org/1999/xlink" xlink:title="propodeal spine length" id="ABBRID0EURBI" xlink:type="simple">PSL</abbrev>/<abbrev xmlns:xlink="http://www.w3.org/1999/xlink" xlink:title="head width" id="ABBRID0EYRBI" xlink:type="simple">HW</abbrev>: 0.167–0.184 (mean 0.176); <abbrev xmlns:xlink="http://www.w3.org/1999/xlink" xlink:title="postpetiole width" id="ABBRID0E3RBI" xlink:type="simple">PPW</abbrev>/<abbrev xmlns:xlink="http://www.w3.org/1999/xlink" xlink:title="petiole width" id="ABBRID0EASBI" xlink:type="simple">PW</abbrev>: 1.269–1.366 (mean 1.321).</p><p><bold><italic>Colour</italic>.</bold> Coloured as major workers, but sometimes vertex of head reddish and sides of head reddish brown (Figs <xref ref-type="fig" rid="F16">31</xref>, <xref ref-type="fig" rid="F16">32</xref>). <bold><italic>Head</italic>.</bold> Slightly more elongated and more rounded in frontal view than in major workers, 1.01–1.04× as long as wide, softly converging anterad and posterad, behind eyes more regularly rounded, occipital margin of the head slightly convex (Fig. <xref ref-type="fig" rid="F17">34</xref>). Clypeus shiny, as sculptured as in majors. Frons mostly smooth and shiny, with short striae laterally, gena with shorter rugae than in majors. Background microreticulation of head not as distinct as in majors but visible on whole head surface. <bold><italic>Mesosoma</italic>.</bold> Almost as slim as in majors, <abbrev xmlns:xlink="http://www.w3.org/1999/xlink" xlink:title="mesosoma length" id="ABBRID0E6SBI" xlink:type="simple">WL</abbrev>/<abbrev xmlns:xlink="http://www.w3.org/1999/xlink" xlink:title="mesosoma width" id="ABBRID0EDTBI" xlink:type="simple">MW</abbrev> ratio ~ 2.1. Pronotal surface with finer rugae than in majors. Sculpture of mesonotum and propodeum as in majors. Propodeal angle less marked than in majors but posterior face of propodeum shallowly concave. Setation and vestiture of mesosoma as in majors but with lower number of setae, mesonotum with only four erect setae, propodeum often without standing setae (Fig. <xref ref-type="fig" rid="F16">32</xref>). <bold><italic>Petiole and postpetiole</italic>.</bold> As in major workers but surface with partly reduced reticulation and striae and with smaller numbers of erect setae. <bold><italic>Gaster</italic>.</bold> Shinier than in majors, with background microreticulation slightly diffused, especially in posterior half of first gastral tergite but always visible on whole surface. Rest of characters as in major workers.</p></tp:treatment-sec><tp:treatment-sec sec-type="Comparative remarks" id="SECID0ETTBI"><title>Comparative remarks.</title><p><italic><tp:taxon-name><tp:taxon-name-part taxon-name-part-type="genus" reg="Messor">Messor</tp:taxon-name-part><tp:taxon-name-part taxon-name-part-type="species" reg="veneris">veneris</tp:taxon-name-part></tp:taxon-name></italic> sp. nov. with <italic><tp:taxon-name><tp:taxon-name-part taxon-name-part-type="genus" reg="Messor">M.</tp:taxon-name-part><tp:taxon-name-part taxon-name-part-type="species" reg="danaes">danaes</tp:taxon-name-part></tp:taxon-name></italic> sp. nov. are the smallest Balkan members of the <italic><tp:taxon-name><tp:taxon-name-part taxon-name-part-type="genus" reg="Messor">M.</tp:taxon-name-part><tp:taxon-name-part taxon-name-part-type="species" reg="semirufus">semirufus</tp:taxon-name-part></tp:taxon-name></italic> complex. The largest majors of <italic><tp:taxon-name><tp:taxon-name-part taxon-name-part-type="genus" reg="Messor">M.</tp:taxon-name-part><tp:taxon-name-part taxon-name-part-type="species" reg="veneris">veneris</tp:taxon-name-part></tp:taxon-name></italic> sp. nov. have <abbrev xmlns:xlink="http://www.w3.org/1999/xlink" xlink:title="head width" id="ABBRID0EFVBI" xlink:type="simple">HW</abbrev> and <abbrev xmlns:xlink="http://www.w3.org/1999/xlink" xlink:title="head length" id="ABBRID0EJVBI" xlink:type="simple">HL</abbrev> &lt; 2.0 mm (only two of the studied specimens of <italic><tp:taxon-name><tp:taxon-name-part taxon-name-part-type="genus" reg="Messor">M.</tp:taxon-name-part><tp:taxon-name-part taxon-name-part-type="species" reg="veneris">veneris</tp:taxon-name-part></tp:taxon-name></italic> sp. nov. have <abbrev xmlns:xlink="http://www.w3.org/1999/xlink" xlink:title="head width" id="ABBRID0EYVBI" xlink:type="simple">HW</abbrev> &gt; 2.0 mm but &lt; 2.1 mm and all studied specimens of <italic><tp:taxon-name><tp:taxon-name-part taxon-name-part-type="genus" reg="Messor">M.</tp:taxon-name-part><tp:taxon-name-part taxon-name-part-type="species" reg="danaes">danaes</tp:taxon-name-part></tp:taxon-name></italic> sp. nov. have <abbrev xmlns:xlink="http://www.w3.org/1999/xlink" xlink:title="head width" id="ABBRID0EHWBI" xlink:type="simple">HW</abbrev> &lt; 2.0 mm). They are clearly characterised by low numbers of occipital setae, always less than nine. <italic><tp:taxon-name><tp:taxon-name-part taxon-name-part-type="genus" reg="Messor">Messor</tp:taxon-name-part><tp:taxon-name-part taxon-name-part-type="species" reg="veneris">veneris</tp:taxon-name-part></tp:taxon-name></italic> sp. nov. clearly differs from <italic><tp:taxon-name><tp:taxon-name-part taxon-name-part-type="genus" reg="Messor">M.</tp:taxon-name-part><tp:taxon-name-part taxon-name-part-type="species" reg="danaes">danaes</tp:taxon-name-part></tp:taxon-name></italic> sp. nov. in bicoloured body with mesosoma completely or predominantly red while in <italic><tp:taxon-name><tp:taxon-name-part taxon-name-part-type="genus" reg="Messor">M.</tp:taxon-name-part><tp:taxon-name-part taxon-name-part-type="species" reg="danaes">danaes</tp:taxon-name-part></tp:taxon-name></italic> sp. nov. the mesosoma is black. <italic><tp:taxon-name><tp:taxon-name-part taxon-name-part-type="genus" reg="Messor">Messor</tp:taxon-name-part><tp:taxon-name-part taxon-name-part-type="species" reg="veneris">veneris</tp:taxon-name-part></tp:taxon-name></italic> sp. nov. has very distinct and regular background microreticulation of head and first gastral tergite while in <italic><tp:taxon-name><tp:taxon-name-part taxon-name-part-type="genus" reg="Messor">M.</tp:taxon-name-part><tp:taxon-name-part taxon-name-part-type="species" reg="danaes">danaes</tp:taxon-name-part></tp:taxon-name></italic> sp. nov. the head and gaster are smooth and shiny, only with diffused and, especially on the head, hardly visible background microreticulation. Forms of <italic><tp:taxon-name><tp:taxon-name-part taxon-name-part-type="genus" reg="Messor">M.</tp:taxon-name-part><tp:taxon-name-part taxon-name-part-type="species" reg="atanassovii">atanassovii</tp:taxon-name-part></tp:taxon-name></italic>, <italic><tp:taxon-name><tp:taxon-name-part taxon-name-part-type="genus" reg="Messor">M.</tp:taxon-name-part><tp:taxon-name-part taxon-name-part-type="species" reg="creticus">creticus</tp:taxon-name-part></tp:taxon-name></italic> and <italic><tp:taxon-name><tp:taxon-name-part taxon-name-part-type="genus" reg="Messor">M.</tp:taxon-name-part><tp:taxon-name-part taxon-name-part-type="species" reg="kardamenae">kardamenae</tp:taxon-name-part></tp:taxon-name></italic> sp. nov. with predominantly red mesosoma clearly differ in numerous occipital setae (7–20 vs 6–8 in <italic><tp:taxon-name><tp:taxon-name-part taxon-name-part-type="genus" reg="Messor">M.</tp:taxon-name-part><tp:taxon-name-part taxon-name-part-type="species" reg="veneris">veneris</tp:taxon-name-part></tp:taxon-name></italic> sp. nov.). <italic><tp:taxon-name><tp:taxon-name-part taxon-name-part-type="genus" reg="Messor">Messor</tp:taxon-name-part><tp:taxon-name-part taxon-name-part-type="species" reg="kardamenae">kardamenae</tp:taxon-name-part></tp:taxon-name></italic> sp. nov. also differs in relatively shorter antennal scapes with <abbrev xmlns:xlink="http://www.w3.org/1999/xlink" xlink:title="scape length" id="ABBRID0EZZBI" xlink:type="simple">SL</abbrev>/<abbrev xmlns:xlink="http://www.w3.org/1999/xlink" xlink:title="head width" id="ABBRID0E4ZBI" xlink:type="simple">HW</abbrev> ratio 0.64–0.68 (mean 0.659) vs 0.70–0.74 (mean 0.722) in <italic><tp:taxon-name><tp:taxon-name-part taxon-name-part-type="genus" reg="Messor">M.</tp:taxon-name-part><tp:taxon-name-part taxon-name-part-type="species" reg="veneris">veneris</tp:taxon-name-part></tp:taxon-name></italic> sp. nov. From other species of the <italic><tp:taxon-name><tp:taxon-name-part taxon-name-part-type="genus" reg="Messor">M.</tp:taxon-name-part><tp:taxon-name-part taxon-name-part-type="species" reg="semirufus">semirufus</tp:taxon-name-part></tp:taxon-name></italic> complex known from the eastern part of the Mediterranean basin, only <italic><tp:taxon-name><tp:taxon-name-part taxon-name-part-type="genus" reg="Messor">M.</tp:taxon-name-part><tp:taxon-name-part taxon-name-part-type="species" reg="syriacus">syriacus</tp:taxon-name-part></tp:taxon-name></italic> is similar but differs in having larger body with <abbrev xmlns:xlink="http://www.w3.org/1999/xlink" xlink:title="head width" id="ABBRID0EC2BI" xlink:type="simple">HW</abbrev> in the largest majors up to 2.3 mm and in less evident head sculpture with strongly diffused background microreticulation and the posterior face of propodeum obliquely flat, and never concave.</p></tp:treatment-sec><tp:treatment-sec sec-type="etymology" id="SECID0EG2BI"><title>Etymology.</title><p>Named after Venus de Milo (= Aphrodite of Milos), an ancient Greek sculpture discovered by a Greek farmer named inside a buried niche within the ancient city ruins of Milos – the terra typica of <italic><tp:taxon-name><tp:taxon-name-part taxon-name-part-type="genus" reg="Messor">Messor</tp:taxon-name-part><tp:taxon-name-part taxon-name-part-type="species" reg="veneris">veneris</tp:taxon-name-part></tp:taxon-name></italic>. The epithet is genitive.</p></tp:treatment-sec></tp:taxon-treatment>
