# Supplementary material for: ﻿Review of the Messorsemirufus complex (Hymenoptera, Formicidae) in Greece
Source: Zookeys. 2023 Nov 28;1185:105–42. doi: 10.3897/zookeys.1185.111484 (PMC10698751; doi:10.3897/zookeys.1185.111484)
Supplement: XML Treatment for Messor creticus [file zookeys.1185.111484-treatment5.xml]

<!DOCTYPE tp:taxon-treatment
  PUBLIC "-//TaxonX//DTD Taxonomic Treatment Publishing DTD v0 20100105//EN" "tax-treatment-NSO.dtd">
<tp:taxon-treatment xmlns:tp="http://www.plazi.org/taxpub"><tp:treatment-meta><kwd-group><label>Taxon classification</label><kwd>
                <named-content content-type="kingdom">Animalia</named-content>
              </kwd><kwd>
                <named-content content-type="order">Hymenoptera</named-content>
              </kwd><kwd>
                <named-content content-type="family">Formicidae</named-content>
              </kwd></kwd-group><mixed-citation publication-type="journal"><person-group><name><surname>Salata</surname><given-names>Sebastian</given-names></name><name><surname>Lapeva-Gjonova</surname><given-names>Albena</given-names></name><name><surname>Georgiadis</surname><given-names>Christos</given-names></name><name><surname>Borowiec</surname><given-names>Lech</given-names></name></person-group><article-title>﻿Review of the <italic><tp:taxon-name><tp:taxon-name-part taxon-name-part-type="genus" reg="Messor">Messor</tp:taxon-name-part><tp:taxon-name-part taxon-name-part-type="species" reg="semirufus">semirufus</tp:taxon-name-part></tp:taxon-name></italic> complex (<tp:taxon-name><tp:taxon-name-part taxon-name-part-type="order">Hymenoptera</tp:taxon-name-part></tp:taxon-name>, <tp:taxon-name><tp:taxon-name-part taxon-name-part-type="family">Formicidae</tp:taxon-name-part></tp:taxon-name>) in Greece</article-title><source>Zookeys</source><day>28</day><month>11</month><year>2023</year><volume>1185</volume><fpage>105</fpage><lpage>142</lpage><pub-id pub-id-type="doi">10.3897/zookeys.1185.111484</pub-id></mixed-citation></tp:treatment-meta><tp:nomenclature><label>﻿</label><tp:taxon-name>
              <object-id xmlns:xlink="http://www.w3.org/1999/xlink" content-type="arpha" xlink:type="simple">C9A32F81-8226-51AA-B30E-21BBC30ED98F</object-id>
              <tp:taxon-name-part taxon-name-part-type="genus" reg="Messor">Messor</tp:taxon-name-part>
              <tp:taxon-name-part taxon-name-part-type="species" reg="creticus">creticus</tp:taxon-name-part>
            </tp:taxon-name><tp:taxon-authority>Salata &amp; Borowiec, 2019</tp:taxon-authority><tp:nomenclature-citation-list><tp:nomenclature-citation><tp:taxon-name>
                  <tp:taxon-name-part taxon-name-part-type="genus" reg="Messor">Messor</tp:taxon-name-part>
                  <tp:taxon-name-part taxon-name-part-type="species" reg="creticus">creticus</tp:taxon-name-part>
                </tp:taxon-name><comment>Salata &amp; Borowiec, 2019: 58, figs 9–12 (s.w.); Greece (Crete I.).</comment></tp:nomenclature-citation></tp:nomenclature-citation-list></tp:nomenclature><tp:treatment-sec sec-type="type material" id="SECID0EI4BI"><title>Type material.</title><p><bold><italic>Holotype</italic></bold> worker: Greece: W Crete I., 1034, Omalos Plateau, <named-content xmlns:xlink="http://www.w3.org/1999/xlink" content-type="dwc:verbatimCoordinates" xlink:type="simple"><named-content content-type="geo-json" specific-use="{&#34;type&#34;:&#34;Point&#34;,&#34;coordinates&#34;:[23.883333,35.333333]}" id="NCID0EW4BI" xlink:type="simple">35°20'N, 23°53'E</named-content></named-content>, 3.v.2011, LBC-GR00505, coll. L. Borowiec. <bold><italic>Paratype</italic></bold> material: 22 paratype workers, 1 paratype queen: same as for holotype (<abbrev xmlns:xlink="http://www.w3.org/1999/xlink" content-type="institution" xlink:title="Museum of Natural History, University of Wrocław, Poland" id="ABBRID0E54BI" xlink:type="simple">MNHW</abbrev>, NHMC).</p></tp:treatment-sec><tp:treatment-sec sec-type="material" id="SECID0ED5BI"><title>Other material.</title><p>Greece • 1w. (EtOH); Crete, Chania Prov., Gramvousa peninsula; <named-content xmlns:xlink="http://www.w3.org/1999/xlink" content-type="dwc:verbatimCoordinates" xlink:type="simple"><named-content content-type="geo-json" specific-use="{&#34;type&#34;:&#34;Point&#34;,&#34;coordinates&#34;:[23.583330,35.566670]}" id="NCID0EM5BI" xlink:type="simple">35.56667, 23.58333</named-content></named-content>; 80 m; 12 Jul 1997; leg. P. Lymberakis (NHMC). • 1w. (EtOH); Crete, Chania Prov., Korfos or Kefala; <named-content xmlns:xlink="http://www.w3.org/1999/xlink" content-type="dwc:verbatimCoordinates" xlink:type="simple"><named-content content-type="geo-json" specific-use="{&#34;type&#34;:&#34;Point&#34;,&#34;coordinates&#34;:[24.100000,34.833330]}" id="NCID0EU5BI" xlink:type="simple">34.83333, 24.1</named-content></named-content>; 55 m; 14 Jun 1997; leg. K. Paragamian (NHMC). • 3w. (EtOH); Crete, Chania Prov., Omalos; <named-content xmlns:xlink="http://www.w3.org/1999/xlink" content-type="dwc:verbatimCoordinates" xlink:type="simple"><named-content content-type="geo-json" specific-use="{&#34;type&#34;:&#34;Point&#34;,&#34;coordinates&#34;:[23.900000,35.316670]}" id="NCID0E35BI" xlink:type="simple">35.31667, 23.9</named-content></named-content>; 1122 m; 05 May 2014; leg. S. Salata, (<abbrev xmlns:xlink="http://www.w3.org/1999/xlink" content-type="institution" xlink:title="Museum of Natural History, University of Wrocław, Poland" id="ABBRID0EB6BI" xlink:type="simple">MNHW</abbrev>). • 4w. (EtOH); Crete, Heraklion Prov.: Rouvas Forest loc. 1; <named-content xmlns:xlink="http://www.w3.org/1999/xlink" content-type="dwc:verbatimCoordinates" xlink:type="simple"><named-content content-type="geo-json" specific-use="{&#34;type&#34;:&#34;Point&#34;,&#34;coordinates&#34;:[24.933330,35.150000]}" id="NCID0EJ6BI" xlink:type="simple">35.15, 24.93333</named-content></named-content>; 1316 m; 06 May 2014; leg. S. Salata (<abbrev xmlns:xlink="http://www.w3.org/1999/xlink" content-type="institution" xlink:title="Museum of Natural History, University of Wrocław, Poland" id="ABBRID0EO6BI" xlink:type="simple">MNHW</abbrev>); • 4w. (EtOH); Crete, Heraklion Prov., Rouvas Forest loc. 2; <named-content xmlns:xlink="http://www.w3.org/1999/xlink" content-type="dwc:verbatimCoordinates" xlink:type="simple"><named-content content-type="geo-json" specific-use="{&#34;type&#34;:&#34;Point&#34;,&#34;coordinates&#34;:[24.833330,35.150000]}" id="NCID0EW6BI" xlink:type="simple">35.15, 24.83333</named-content></named-content>; 1089 m; 28 Mar 2014; leg. S. Salata (<abbrev xmlns:xlink="http://www.w3.org/1999/xlink" content-type="institution" xlink:title="Museum of Natural History, University of Wrocław, Poland" id="ABBRID0E26BI" xlink:type="simple">MNHW</abbrev>). • 3w. (EtOH); Crete, Lasithi Prov.: above Kalimaki loc. 3; <named-content xmlns:xlink="http://www.w3.org/1999/xlink" content-type="dwc:verbatimCoordinates" xlink:type="simple"><named-content content-type="geo-json" specific-use="{&#34;type&#34;:&#34;Point&#34;,&#34;coordinates&#34;:[25.433330,35.116670]}" id="NCID0EDACI" xlink:type="simple">35.11667, 25.43333</named-content></named-content>; 1240 m; 25 Apr 2014; leg. S. Salata (<abbrev xmlns:xlink="http://www.w3.org/1999/xlink" content-type="institution" xlink:title="Museum of Natural History, University of Wrocław, Poland" id="ABBRID0EIACI" xlink:type="simple">MNHW</abbrev>).• 2w. (EtOH); Crete, Lasithi Prov., Chamaitoulo; <named-content xmlns:xlink="http://www.w3.org/1999/xlink" content-type="dwc:verbatimCoordinates" xlink:type="simple"><named-content content-type="geo-json" specific-use="{&#34;type&#34;:&#34;Point&#34;,&#34;coordinates&#34;:[26.200000,35.033330]}" id="NCID0EQACI" xlink:type="simple">35.03333, 26.2</named-content></named-content>; 180 m; 06 Aug 2000; leg. M. Chatzaki (NHMC). • 1w. (EtOH); Crete, Lasithi Prov., Chamaitoulo; <named-content xmlns:xlink="http://www.w3.org/1999/xlink" content-type="dwc:verbatimCoordinates" xlink:type="simple"><named-content content-type="geo-json" specific-use="{&#34;type&#34;:&#34;Point&#34;,&#34;coordinates&#34;:[26.200000,35.033330]}" id="NCID0EYACI" xlink:type="simple">35.03333, 26.2</named-content></named-content>; 180 m; 12 Oct 2000; leg. M. Chatzaki (NHMC). • 2w. (EtOH); Crete, Lasithi Prov., Chamaitoulo; <named-content xmlns:xlink="http://www.w3.org/1999/xlink" content-type="dwc:verbatimCoordinates" xlink:type="simple"><named-content content-type="geo-json" specific-use="{&#34;type&#34;:&#34;Point&#34;,&#34;coordinates&#34;:[26.200000,35.033330]}" id="NCID0EABCI" xlink:type="simple">35.03333, 26.2</named-content></named-content>; 180 m; 16 Mar 2001; leg. S. Simaiakis (NHMC). • 2w. (EtOH); Crete, Lasithi Prov., Dikti mt.; <named-content xmlns:xlink="http://www.w3.org/1999/xlink" content-type="dwc:verbatimCoordinates" xlink:type="simple"><named-content content-type="geo-json" specific-use="{&#34;type&#34;:&#34;Point&#34;,&#34;coordinates&#34;:[25.466670,35.116670]}" id="NCID0EIBCI" xlink:type="simple">35.11667, 25.46667</named-content></named-content>; 1450 m; 05 Aug 2000; leg. S. Simaiakis (NHMC). • 1w. (EtOH); Crete, Lasithi Prov., Dikti mt.; <named-content xmlns:xlink="http://www.w3.org/1999/xlink" content-type="dwc:verbatimCoordinates" xlink:type="simple"><named-content content-type="geo-json" specific-use="{&#34;type&#34;:&#34;Point&#34;,&#34;coordinates&#34;:[25.466670,35.116670]}" id="NCID0EQBCI" xlink:type="simple">35.11667, 25.46667</named-content></named-content>; 1450 m; 09 Jan 2001; leg. S. Simaiakis (NHMC). • 1w. (EtOH); Crete, Lasithi Prov., Milatos; <named-content xmlns:xlink="http://www.w3.org/1999/xlink" content-type="dwc:verbatimCoordinates" xlink:type="simple"><named-content content-type="geo-json" specific-use="{&#34;type&#34;:&#34;Point&#34;,&#34;coordinates&#34;:[25.583330,35.300000]}" id="NCID0EYBCI" xlink:type="simple">35.3, 25.58333</named-content></named-content>; 310 m, 12 Jul 2000; leg. M. Chatzaki (NHMC). • 3w. (EtOH); Crete, Rethymno Prov., Nida plateau; <named-content xmlns:xlink="http://www.w3.org/1999/xlink" content-type="dwc:verbatimCoordinates" xlink:type="simple"><named-content content-type="geo-json" specific-use="{&#34;type&#34;:&#34;Point&#34;,&#34;coordinates&#34;:[24.833330,35.200000]}" id="NCID0EACCI" xlink:type="simple">35.2, 24.83333</named-content></named-content>; 1370 m; 01 V 2014; leg. S. Salata (<abbrev xmlns:xlink="http://www.w3.org/1999/xlink" content-type="institution" xlink:title="Museum of Natural History, University of Wrocław, Poland" id="ABBRID0EFCCI" xlink:type="simple">MNHW</abbrev>). • 5w. (EtOH); Crete, Rethymno Prov., road to Nida plateau; <named-content xmlns:xlink="http://www.w3.org/1999/xlink" content-type="dwc:verbatimCoordinates" xlink:type="simple"><named-content content-type="geo-json" specific-use="{&#34;type&#34;:&#34;Point&#34;,&#34;coordinates&#34;:[24.883330,35.250000]}" id="NCID0ENCCI" xlink:type="simple">35.25, 24.88333</named-content></named-content>; 1166 m; 25 Apr 2014; leg. S. Salata (<abbrev xmlns:xlink="http://www.w3.org/1999/xlink" content-type="institution" xlink:title="Museum of Natural History, University of Wrocław, Poland" id="ABBRID0ESCCI" xlink:type="simple">MNHW</abbrev>). • 1w. (EtOH); Crete, Rethymno Prov., Afentis Christos; <named-content xmlns:xlink="http://www.w3.org/1999/xlink" content-type="dwc:verbatimCoordinates" xlink:type="simple"><named-content content-type="geo-json" specific-use="{&#34;type&#34;:&#34;Point&#34;,&#34;coordinates&#34;:[24.700000,35.233330]}" id="NCID0E1CCI" xlink:type="simple">35.23333, 24.7</named-content></named-content>; 650 m; 21 Oct 1999; leg. E. Nikolakakis (NHMC). • 2w. (EtOH); Crete, Rethymno Prov., Moni Preveli; <named-content xmlns:xlink="http://www.w3.org/1999/xlink" content-type="dwc:verbatimCoordinates" xlink:type="simple"><named-content content-type="geo-json" specific-use="{&#34;type&#34;:&#34;Point&#34;,&#34;coordinates&#34;:[24.466670,35.150000]}" id="NCID0ECDCI" xlink:type="simple">35.15, 24.46667</named-content></named-content>; 15 m; 26 Aug 1996; leg. M. Maroukli (NHMC).</p></tp:treatment-sec><tp:treatment-sec sec-type="description" id="SECID0EHDCI"><title>Description.</title><p>See <xref ref-type="bibr" rid="B9">Salata and Borowiec (2019)</xref>: 58.</p></tp:treatment-sec><tp:treatment-sec sec-type="diagnosis" id="SECID0ERDCI"><title>Diagnosis.</title><p><italic><tp:taxon-name><tp:taxon-name-part taxon-name-part-type="genus" reg="Messor">Messor</tp:taxon-name-part><tp:taxon-name-part taxon-name-part-type="species" reg="creticus">creticus</tp:taxon-name-part></tp:taxon-name></italic> differs from <italic><tp:taxon-name><tp:taxon-name-part taxon-name-part-type="genus" reg="Messor">M.</tp:taxon-name-part><tp:taxon-name-part taxon-name-part-type="species" reg="danaes">danaes</tp:taxon-name-part></tp:taxon-name></italic> sp. nov., <italic><tp:taxon-name><tp:taxon-name-part taxon-name-part-type="genus" reg="Messor">M.</tp:taxon-name-part><tp:taxon-name-part taxon-name-part-type="species" reg="veneris">veneris</tp:taxon-name-part></tp:taxon-name></italic> sp. nov., and <italic><tp:taxon-name><tp:taxon-name-part taxon-name-part-type="genus" reg="Messor">M.</tp:taxon-name-part><tp:taxon-name-part taxon-name-part-type="species" reg="kardamenae">kardamenae</tp:taxon-name-part></tp:taxon-name></italic> sp. nov. in the presence of more erect setae on the occipital part of the head, presence of erect setae on the first gastral tergite, mesosoma entirely covered with thick sculpture and lack of smooth patches on its dorsal surface. The most similar is <italic><tp:taxon-name><tp:taxon-name-part taxon-name-part-type="genus" reg="Messor">M.</tp:taxon-name-part><tp:taxon-name-part taxon-name-part-type="species" reg="atanassovii">atanassovii</tp:taxon-name-part></tp:taxon-name></italic> but <italic><tp:taxon-name><tp:taxon-name-part taxon-name-part-type="genus" reg="Messor">M.</tp:taxon-name-part><tp:taxon-name-part taxon-name-part-type="species" reg="creticus">creticus</tp:taxon-name-part></tp:taxon-name></italic> differs in stronger sculpture on propodeum, which is entirely covered with thick and sparser rugae, and its dorsum does not bear reduced sculpture or smooth patches. Also, both species are separated geographically, <italic><tp:taxon-name><tp:taxon-name-part taxon-name-part-type="genus" reg="Messor">M.</tp:taxon-name-part><tp:taxon-name-part taxon-name-part-type="species" reg="atanassovii">atanassovii</tp:taxon-name-part></tp:taxon-name></italic> is a northern species noted from Bulgaria and north and western Greek provinces (Epirus, Ionian Islands, Eastern Macedonia, Thraki, and Central Macedonia) while <italic><tp:taxon-name><tp:taxon-name-part taxon-name-part-type="genus" reg="Messor">M.</tp:taxon-name-part><tp:taxon-name-part taxon-name-part-type="species" reg="creticus">creticus</tp:taxon-name-part></tp:taxon-name></italic> is a southern species and occurs only in Crete.</p></tp:treatment-sec><tp:treatment-sec sec-type="distribution" id="SECID0EPGCI"><title>Distribution.</title><p>Greece: Cretan endemic species.</p></tp:treatment-sec><ref-list><ref id="B9"><mixed-citation xmlns:xlink="http://www.w3.org/1999/xlink" xlink:type="simple"><person-group><name name-style="western"><surname>Salata</surname><given-names>S</given-names></name><name name-style="western"><surname>Borowiec</surname><given-names>L</given-names></name></person-group> (<year>2019</year>) <article-title>Preliminary contributions toward a revision of Greek <italic><tp:taxon-name><tp:taxon-name-part taxon-name-part-type="genus">Messor</tp:taxon-name-part></tp:taxon-name></italic> Forel, 1890 (<tp:taxon-name><tp:taxon-name-part taxon-name-part-type="order">Hymenoptera</tp:taxon-name-part></tp:taxon-name>: <tp:taxon-name><tp:taxon-name-part taxon-name-part-type="family">Formicidae</tp:taxon-name-part></tp:taxon-name>).</article-title><source>Turkish Journal of Zoology</source><volume>43</volume>(<issue>1</issue>): <fpage>52</fpage>–<lpage>67</lpage>. <ext-link xlink:href="10.3906/zoo-1809-41" ext-link-type="doi" xlink:type="simple">https://doi.org/10.3906/zoo-1809-41</ext-link></mixed-citation></ref></ref-list></tp:taxon-treatment>
